# Supplementary material for: Crystal structure of magnesium copper(II) bis­[orthophosphate(V)] monohydrate
Source: Acta Crystallogr E Crystallogr Commun. 2015 Jan 1;71(Pt 1):55–7. doi: 10.1107/S2056989014026930 (PMC4331867; doi:10.1107/S2056989014026930)
Supplement: Supplementary file 1 [file e-71-00055-sup1.cif]

##############################################################################
#                                                                            #
# This CIF contains the data in a paper accepted for publication in          #
# Acta Crystallographica Section E. It conforms to the requirements of       #
# Notes for Authors for Acta Crystallographica Section E, and has been       #
# peer reviewed under the auspices of the IUCr Commission on Journals.       #
#                                                                            #
# Full details of the Crystallographic Information File format               #
# are given in the paper "The Crystallographic Information File (CIF):       #
# a New Standard Archive File for Crystallography" by S. R. Hall, F. H.      #
# Allen and I. D. Brown [Acta Cryst. (1991), A47, 655-685].                  #
#                                                                            #
# The current version of the core CIF dictionary is obtainable from          #
# ftp://ftp.iucr.org/pub/cif_core.dic.                                       #
#                                                                            #
# Software is freely available for graphical display of the structure(s)     #
# in this CIF. For information consult the CIF software page                 #
# http://www.iucr.org/resources/cif/software.                                #
#                                                                            #
# This file may be used for bona fide research purposes within the           #
# scientific community so long as proper attribution is given to the journal # 
# article from which it was obtained.                                        #
#                                                                            #
##############################################################################
data_I
_database_code_depnum_ccdc_archive 'CCDC 1038224'
_audit_creation_method     SHELXL-97
_journal_date_recd_electronic     2014-11-26
_journal_date_accepted     2014-12-08
_journal_name_full     'Acta Crystallographica, Section E'
_journal_year     2015
_journal_volume     71
_journal_issue      1
_journal_page_first     55
_journal_page_last     57
_journal_paper_category     GI
_journal_paper_doi     10.1107/S2056989014026930
_journal_coeditor_code     WM5097
_publ_contact_author_name     'Jamal Khmiyas'
_publ_contact_author_address
;\
Laboratoire de Chimie du Solide Appliqu\'ee,
Facult\'e des Sciences, Universit\'e Mohammed V
Avenue Ibn Battouta, BP 1014, Rabat, Maroc
;
_publ_contact_author_email     'j_khmiyas@yahoo.fr'
_publ_contact_author_fax     '212 537 77 54 40'
_publ_contact_author_phone     '212 537 77 54 40'
_publ_section_title
;
Crystal structure of magnesium copper(II) bis[orthophosphate(V)] monohydrate
;
loop_
    _publ_author_name
    _publ_author_address
    'Khmiyas, Jamal'
;
Laboratoire de Chimie du Solide Appliqu\'ee,
Facult\'e des Sciences, Universit\'e Mohammed V
Avenue Ibn Battouta, BP 1014, Rabat, Morocco
;
    'Assani, Abderrazzak'
;
Laboratoire de Chimie du Solide Appliqu\'ee,
Facult\'e des Sciences, Universit\'e Mohammed V
Avenue Ibn Battouta, BP 1014, Rabat, Morocco
;
    'Saadi, Mohamed'
;
Laboratoire de Chimie du Solide Appliqu\'ee,
Facult\'e des Sciences, Universit\'e Mohammed V-
Avenue Ibn Battouta, BP 1014, Rabat, Morocco
;
    'El Ammari, Lahcen'
;
Laboratoire de Chimie du Solide Appliqu\'ee,
Facult\'e des Sciences, Universit\'e Mohammed V
Avenue Ibn Battouta, BP 1014, Rabat, Morocco
;
_publ_section_synopsis
;
The crystal structure of magnesium copper(II) bis[orthophosphate(V)]
monohydrate is formed by three types of cationic sites and by two unique
(PO~4~)^3-^ anions. One site is occupied by Cu^2+^, the second site by
Mg^2+^and the third site by a mixture of the two cations with an Mg^2+^:Cu^2+^
occupancy ratio of 0.657(3):0.343(3).
;
_chemical_name_systematic
;
Magnesium copper(II) bis[orthophosphate(V)] monohydrate
;
_chemical_name_common     ?
_chemical_formula_moiety     'Cu1.35 Mg1.65 O8 P2, (H2 O)'
_chemical_formula_sum     'Cu1.35 H2 Mg1.65 O9 P2'
_chemical_formula_structural     'Cu1.35 Mg1.65 (P O4)2,H2O'
_chemical_formula_iupac     'Mg1.65 Cu1.35 (P O4)2, H2 O'
_chemical_formula_weight     333.65
_chemical_melting_point     ?
_symmetry_cell_setting     monoclinic
_symmetry_space_group_name_H-M     'P 21/n'
_symmetry_space_group_name_Hall     '-p 2yn'
loop_
    _symmetry_equiv_pos_as_xyz
    'x, y, z'
    '-x+1/2, y+1/2, -z+1/2'
    '-x, -y, -z'
    'x-1/2, -y-1/2, z-1/2'
_cell_length_a     8.07010(10)
_cell_length_b     9.8661(2)
_cell_length_c     8.9944(2)
_cell_angle_alpha     90.00
_cell_angle_beta     115.2420(10)
_cell_angle_gamma     90.00
_cell_volume     647.76(2)
_cell_formula_units_Z     4
_cell_measurement_reflns_used     1673
_cell_measurement_theta_min     2.85
_cell_measurement_theta_max     28.70
_cell_measurement_temperature     296(2)
_exptl_crystal_description     prism
_exptl_crystal_colour     blue
_exptl_crystal_size_max     0.31
_exptl_crystal_size_mid     0.27
_exptl_crystal_size_min     0.18
_exptl_crystal_density_diffrn     3.421
_exptl_crystal_density_meas     ?
_exptl_crystal_density_method     'not measured'
_exptl_crystal_F_000     651
_exptl_absorpt_coefficient_mu     5.159
_exptl_absorpt_correction_type     multi-scan
_exptl_absorpt_process_details
;
(<i>SADABS</i>; Bruker, 2009)
;
_exptl_absorpt_correction_T_min     0.5743
_exptl_absorpt_correction_T_max     0.7479
_exptl_special_details     ?
_diffrn_ambient_temperature     296(2)
_diffrn_radiation_type     MoK\a
_diffrn_radiation_wavelength     0.71073
_diffrn_radiation_source     'fine-focus sealed tube'
_diffrn_radiation_monochromator     graphite
_diffrn_measurement_device_type     'Bruker X8 APEX'
_diffrn_measurement_method     '\f and \w scans'
_diffrn_reflns_number     9233
_diffrn_reflns_av_R_equivalents     0.0250
_diffrn_reflns_av_sigmaI/netI     0.0170
_diffrn_reflns_theta_min     2.85
_diffrn_reflns_theta_max     28.70
_diffrn_reflns_theta_full     28.70
_diffrn_measured_fraction_theta_max     1.000
_diffrn_measured_fraction_theta_full     1.000
_diffrn_reflns_limit_h_min     -10
_diffrn_reflns_limit_h_max     10
_diffrn_reflns_limit_k_min     -11
_diffrn_reflns_limit_k_max     13
_diffrn_reflns_limit_l_min     -12
_diffrn_reflns_limit_l_max     12
_refine_special_details
;
Refinement of <i>F</i>^2^ against all reflections. The weighted <i>R</i>-factor
<i>wR</i> and goodness of fit <i>S</i> are based on <i>F</i>^2^, conventional
<i>R</i>-factors <i>R</i> are based on <i>F</i>, with <i>F</i> set to zero for
negative <i>F</i>^2^. The threshold expression of <i>F</i>^2^ >
2\s(<i>F</i>^2^) is used only for calculating <i>R</i>-factors(gt) <i>etc</i>.
and is not relevant to the choice of reflections for refinement.
<i>R</i>-factors based on <i>F</i>^2^ are statistically about twice as large
as those based on <i>F</i>, and <i>R</i>- factors based on all data will be
even larger.
;
_reflns_number_total     1673
_reflns_number_gt     1617
_reflns_threshold_expression     I>2sigma(I)
_refine_ls_structure_factor_coef     Fsqd
_refine_ls_matrix_type     full
_refine_ls_R_factor_all     0.0212
_refine_ls_R_factor_gt     0.0201
_refine_ls_wR_factor_gt     0.0578
_refine_ls_wR_factor_ref     0.0584
_refine_ls_goodness_of_fit_ref     1.242
_refine_ls_restrained_S_all     1.242
_refine_ls_number_reflns     1673
_refine_ls_number_parameters     129
_refine_ls_number_restraints     0
_refine_ls_hydrogen_treatment     constr
_refine_ls_weighting_scheme     calc
_refine_ls_weighting_details
         'calc w=1/[\s^2^(Fo^2^)+(0.0209P)^2^+1.2623P] where P=(Fo^2^+2Fc^2^)/3'
_atom_sites_solution_hydrogens     geom
_atom_sites_solution_primary     direct
_atom_sites_solution_secondary     difmap
_refine_ls_shift/su_max     0.001
_refine_ls_shift/su_mean     0.000
_refine_diff_density_max     0.546
_refine_diff_density_min     -0.343
_refine_ls_extinction_method
;
SHELXL97 (Sheldrick, 2008)
;
_refine_ls_extinction_coef     0.0022(6)
_refine_ls_extinction_expression
                                  'Fc^*^=kFc[1+0.001xFc^2^\l^3^/sin(2\q)]^-1/4^'
loop_
    _atom_type_symbol
    _atom_type_description
    _atom_type_scat_dispersion_real
    _atom_type_scat_dispersion_imag
    _atom_type_scat_source
    'O' 'O' 0.0106 0.0060
                         'International Tables Vol C Tables 4.2.6.8 and 6.1.1.4'
    'Mg' 'Mg' 0.0486 0.0363
                         'International Tables Vol C Tables 4.2.6.8 and 6.1.1.4'
    'Cu' 'Cu' 0.3201 1.2651
                         'International Tables Vol C Tables 4.2.6.8 and 6.1.1.4'
    'P' 'P' 0.1023 0.0942
                         'International Tables Vol C Tables 4.2.6.8 and 6.1.1.4'
    'H' 'H' 0.0000 0.0000
                         'International Tables Vol C Tables 4.2.6.8 and 6.1.1.4'
_computing_data_collection
;
APEX2 (Bruker, 2009)
;
_computing_cell_refinement
;
SAINT (Bruker, 2009)
;
_computing_data_reduction
;
SAINT (Bruker, 2009)
;
_computing_structure_solution
;
SHELXS97 (Sheldrick, 2008)
;
_computing_structure_refinement
;
SHELXL97 (Sheldrick, 2008)
;
_computing_molecular_graphics
;
ORTEP-3 for Windows (Farrugia, 2012) and DIAMOND (Brandenburg,
2006)
;
_computing_publication_material
;
publCIF (Westrip, 2010)
;
loop_
    _atom_site_type_symbol
    _atom_site_label
    _atom_site_fract_x
    _atom_site_fract_y
    _atom_site_fract_z
    _atom_site_U_iso_or_equiv
    _atom_site_adp_type
    _atom_site_calc_flag
    _atom_site_refinement_flags
    _atom_site_occupancy
    _atom_site_symmetry_multiplicity
    _atom_site_disorder_assembly
    _atom_site_disorder_group
    Cu Cu1 0.64417(4) 0.37312(3) 0.56030(3) 0.00781(10) Uani d . 1 1 . .
    Mg Mg1 0.98357(10) 0.62883(7) 0.72316(9) 0.00506(16) Uani d . 1 1 . .
    Cu Cu2 0.88601(7) 0.86606(5) 0.46685(6) 0.00771(19) Uani d P 0.343(3) 1 . .
    Mg Mg2 0.88601(7) 0.86606(5) 0.46685(6) 0.00771(19) Uani d P 0.657(3) 1 . .
    P P1 0.70807(7) 0.57775(6) 0.32947(7) 0.00456(13) Uani d . 1 1 . .
    P P2 0.88138(7) 0.33721(6) 0.86197(7) 0.00517(13) Uani d . 1 1 . .
    O O1 0.5825(2) 0.51553(17) 0.4023(2) 0.0088(3) Uani d . 1 1 . .
    O O4 0.8713(2) 0.64903(17) 0.4655(2) 0.0092(3) Uani d . 1 1 . .
    O O3 0.5882(2) 0.68080(16) 0.19945(19) 0.0068(3) Uani d . 1 1 . .
    O O2 0.7722(2) 0.46440(16) 0.2486(2) 0.0071(3) Uani d . 1 1 . .
    O O5 0.8579(2) 0.36647(17) 1.0187(2) 0.0088(3) Uani d . 1 1 . .
    O O6 0.7227(2) 0.24356(17) 0.7487(2) 0.0081(3) Uani d . 1 1 . .
    O O7 0.8521(2) 0.46259(17) 0.75021(19) 0.0078(3) Uani d . 1 1 . .
    O O8 1.0684(2) 0.27408(17) 0.9037(2) 0.0094(3) Uani d . 1 1 . .
    O O9 1.1046(2) 0.9118(2) 0.4255(2) 0.0139(4) Uani d . 1 1 . .
    H H9A 1.0944 0.9060 0.3265 0.021 Uiso d R 1 1 . .
    H H9B 1.2106 0.8782 0.4857 0.021 Uiso d R 1 1 . .
loop_
    _atom_site_aniso_label
    _atom_site_aniso_U_11
    _atom_site_aniso_U_22
    _atom_site_aniso_U_33
    _atom_site_aniso_U_12
    _atom_site_aniso_U_13
    _atom_site_aniso_U_23
    Cu1 0.01066(15) 0.00588(15) 0.00473(15) -0.00143(9) 0.00122(11) 0.00069(9)
    Mg1 0.0054(3) 0.0042(3) 0.0049(3) -0.0001(2) 0.0016(3) 0.0003(3)
    Cu2 0.0060(3) 0.0097(3) 0.0068(3) 0.00074(16) 0.00216(19) 0.00187(17)
    Mg2 0.0060(3) 0.0097(3) 0.0068(3) 0.00074(16) 0.00216(19) 0.00187(17)
    P1 0.0056(2) 0.0043(3) 0.0034(2) 0.00024(18) 0.00156(19) -0.00019(18)
    P2 0.0064(2) 0.0046(2) 0.0041(2) -0.00022(19) 0.00177(19) 0.00026(19)
    O1 0.0092(7) 0.0097(8) 0.0091(7) 0.0016(6) 0.0054(6) 0.0036(6)
    O4 0.0084(7) 0.0097(8) 0.0062(7) -0.0017(6) -0.0001(6) -0.0025(6)
    O3 0.0088(7) 0.0052(7) 0.0050(7) 0.0016(6) 0.0017(6) 0.0011(6)
    O2 0.0084(7) 0.0061(7) 0.0064(7) 0.0022(6) 0.0027(6) -0.0014(6)
    O5 0.0111(8) 0.0102(8) 0.0053(7) -0.0004(6) 0.0036(6) -0.0014(6)
    O6 0.0091(7) 0.0078(7) 0.0060(7) -0.0027(6) 0.0019(6) 0.0005(6)
    O7 0.0083(7) 0.0056(7) 0.0071(7) -0.0014(6) 0.0011(6) 0.0021(6)
    O8 0.0086(7) 0.0099(8) 0.0094(8) 0.0025(6) 0.0035(6) 0.0030(6)
    O9 0.0085(7) 0.0256(10) 0.0073(8) 0.0035(7) 0.0032(6) 0.0045(7)
_geom_special_details
;
All e.s.d.'s (except the e.s.d. in the dihedral angle between two l.s. planes)
are estimated using the full covariance matrix. The cell e.s.d.'s are taken
into account individually in the estimation of e.s.d.'s in distances, angles
and torsion angles; correlations between e.s.d.'s in cell parameters are only
used when they are defined by crystal symmetry. An approximate (isotropic)
treatment of cell e.s.d.'s is used for estimating e.s.d.'s involving l.s.
planes.
;
loop_
    _geom_bond_atom_site_label_1
    _geom_bond_atom_site_label_2
    _geom_bond_site_symmetry_2
    _geom_bond_distance
    _geom_bond_publ_flag
    Cu1 O1 . 1.9073(17) ?
    Cu1 O8 4_565 1.9322(17) ?
    Cu1 O6 . 1.9980(16) ?
    Cu1 O7 . 2.0169(16) ?
    Cu1 O1 3_666 2.2782(16) ?
    Mg1 O7 . 2.0236(18) ?
    Mg1 O2 3_766 2.0898(17) ?
    Mg1 O4 . 2.1070(18) ?
    Mg1 O3 4_676 2.1071(17) ?
    Mg1 O6 2_656 2.1156(17) ?
    Mg1 O5 3_767 2.1205(18) ?
    Cu2 O9 . 2.0038(18) ?
    Cu2 O5 2_656 2.0268(17) ?
    Cu2 O2 2_655 2.0535(17) ?
    Cu2 O3 4_676 2.0837(16) ?
    Cu2 O4 . 2.1442(18) ?
    Cu2 O9 3_776 2.384(2) ?
    P1 O4 . 1.5340(17) ?
    P1 O2 . 1.5392(16) ?
    P1 O3 . 1.5401(16) ?
    P1 O1 . 1.5491(17) ?
    P2 O8 . 1.5241(17) ?
    P2 O5 . 1.5279(17) ?
    P2 O7 . 1.5473(17) ?
    P2 O6 . 1.5550(17) ?
    O9 H9A . 0.8600 ?
    O9 H9B . 0.8600 ?
loop_
    _geom_angle_atom_site_label_1
    _geom_angle_atom_site_label_2
    _geom_angle_atom_site_label_3
    _geom_angle_site_symmetry_1
    _geom_angle_site_symmetry_3
    _geom_angle
    _geom_angle_publ_flag
    O1 Cu1 O8 . 4_565 96.29(7) ?
    O1 Cu1 O6 . . 172.25(7) ?
    O8 Cu1 O6 4_565 . 91.43(7) ?
    O1 Cu1 O7 . . 99.62(7) ?
    O8 Cu1 O7 4_565 . 146.81(7) ?
    O6 Cu1 O7 . . 73.33(7) ?
    O1 Cu1 O1 . 3_666 77.52(7) ?
    O8 Cu1 O1 4_565 3_666 116.46(6) ?
    O6 Cu1 O1 . 3_666 99.65(6) ?
    O7 Cu1 O1 . 3_666 95.41(6) ?
    O7 Mg1 O2 . 3_766 98.29(7) ?
    O7 Mg1 O4 . . 101.96(7) ?
    O2 Mg1 O4 3_766 . 96.67(7) ?
    O7 Mg1 O3 . 4_676 171.09(8) ?
    O2 Mg1 O3 3_766 4_676 90.39(7) ?
    O4 Mg1 O3 . 4_676 78.89(7) ?
    O7 Mg1 O6 . 2_656 86.54(7) ?
    O2 Mg1 O6 3_766 2_656 166.01(7) ?
    O4 Mg1 O6 . 2_656 95.14(7) ?
    O3 Mg1 O6 4_676 2_656 84.55(7) ?
    O7 Mg1 O5 . 3_767 89.35(7) ?
    O2 Mg1 O5 3_766 3_767 77.24(7) ?
    O4 Mg1 O5 . 3_767 167.90(8) ?
    O3 Mg1 O5 4_676 3_767 90.60(7) ?
    O6 Mg1 O5 2_656 3_767 89.76(7) ?
    O9 Cu2 O5 . 2_656 165.32(8) ?
    O9 Cu2 O2 . 2_655 87.74(7) ?
    O5 Cu2 O2 2_656 2_655 80.18(7) ?
    O9 Cu2 O3 . 4_676 82.06(7) ?
    O5 Cu2 O3 2_656 4_676 107.59(7) ?
    O2 Cu2 O3 2_655 4_676 163.32(7) ?
    O9 Cu2 O4 . . 105.96(8) ?
    O5 Cu2 O4 2_656 . 87.11(7) ?
    O2 Cu2 O4 2_655 . 117.13(7) ?
    O3 Cu2 O4 4_676 . 78.56(6) ?
    O9 Cu2 O9 . 3_776 89.45(7) ?
    O5 Cu2 O9 2_656 3_776 80.53(6) ?
    O2 Cu2 O9 2_655 3_776 81.28(6) ?
    O3 Cu2 O9 4_676 3_776 85.44(6) ?
    O4 Cu2 O9 . 3_776 155.82(7) ?
    O4 P1 O2 . . 111.26(9) ?
    O4 P1 O3 . . 110.54(9) ?
    O2 P1 O3 . . 110.47(9) ?
    O4 P1 O1 . . 109.79(9) ?
    O2 P1 O1 . . 108.93(9) ?
    O3 P1 O1 . . 105.69(9) ?
    O8 P2 O5 . . 110.47(9) ?
    O8 P2 O7 . . 110.33(9) ?
    O5 P2 O7 . . 113.81(9) ?
    O8 P2 O6 . . 111.75(10) ?
    O5 P2 O6 . . 108.96(9) ?
    O7 P2 O6 . . 101.22(9) ?
    H9A O9 H9B . . 104.9 ?
loop_
    _geom_hbond_atom_site_label_D
    _geom_hbond_atom_site_label_H
    _geom_hbond_atom_site_label_A
    _geom_hbond_site_symmetry_A
    _geom_hbond_distance_DH
    _geom_hbond_distance_HA
    _geom_hbond_distance_DA
    _geom_hbond_angle_DHA
    O9 H9A O1 2_655 0.86 2.22 2.867(2) 131.8
    O9 H9A O6 3_766 0.86 2.38 2.934(2) 122.5
    O9 H9B O8 2_756 0.86 1.93 2.778(2) 169.6
_iucr_refine_instructions_details
;
TITL EL13_D207_DRX13_J55A in P2(1)/n
CELL  0.71073   8.0701   9.8661   8.9944   90.000  115.242   90.000
ZERR     4.00   0.0001   0.0002   0.0002    0.000    0.001    0.000
LATT   1
SYMM  1/2 - X, 1/2 + Y, 1/2 - Z
SFAC  O    MG   CU   P    H
UNIT  36   6.62   5.38    8    8
MERG   2
SHEL     60.00  0.74
EXYZ CU2 MG2
EADP CU2 MG2
FMAP   2
PLAN   10
ACTA
BOND
BOND   $H
HTAB 2.6
HTAB O9 O1_$1
HTAB O9 O6_$2
HTAB O9 O8_$3
eqiv $1 -x+3/2, y+1/2, -z+1/2
eqiv $2 -x+2, -y+1, -z+1
eqiv $3 -x+5/2, y+1/2, -z+3/2
L.S.  10
rem dfix 0.86 0.001 O9 H9A O9 H9B
rem DFIX  1.364 0.001 H9A H9B
TEMP    23.00
WGHT      0.0209      1.2623
EXTI    0.002282
FVAR       0.49699   0.34308
CU1   3    0.644168    0.373122    0.560303    11.00000    0.01066    0.00589 =
         0.00473    0.00069    0.00122   -0.00143
MG1   2    0.983569    0.628833    0.723159    11.00000    0.00540    0.00423 =
         0.00492    0.00032    0.00162   -0.00011
CU2   3    0.886006    0.866058    0.466852    21.00000    0.00606    0.00971 =
         0.00681    0.00186    0.00217    0.00073
MG2   2    0.886006    0.866058    0.466852   -21.00000    0.00606    0.00971 =
         0.00681    0.00186    0.00217    0.00073
P1    4    0.708065    0.577754    0.329465    11.00000    0.00557    0.00437 =
         0.00339   -0.00019    0.00156    0.00024
P2    4    0.881377    0.337210    0.861974    11.00000    0.00636    0.00464 =
         0.00407    0.00027    0.00177   -0.00022
O1    1    0.582461    0.515534    0.402295    11.00000    0.00921    0.00970 =
         0.00911    0.00365    0.00539    0.00161
O4    1    0.871337    0.649028    0.465552    11.00000    0.00841    0.00978 =
         0.00618   -0.00255   -0.00009   -0.00171
O3    1    0.588238    0.680808    0.199456    11.00000    0.00876    0.00524 =
         0.00504    0.00102    0.00168    0.00159
O2    1    0.772226    0.464395    0.248612    11.00000    0.00840    0.00611 =
         0.00641   -0.00137    0.00269    0.00217
O5    1    0.857863    0.366473    1.018682    11.00000    0.01113    0.01020 =
         0.00528   -0.00135    0.00360   -0.00036
O6    1    0.722704    0.243564    0.748745    11.00000    0.00914    0.00779 =
         0.00609    0.00044    0.00197   -0.00273
O7    1    0.852109    0.462583    0.750216    11.00000    0.00832    0.00568 =
         0.00707    0.00214    0.00114   -0.00141
O8    1    1.068353    0.274073    0.903655    11.00000    0.00866    0.00986 =
         0.00946    0.00297    0.00353    0.00255
O9    1    1.104632    0.911810    0.425458    11.00000    0.00846    0.02563 =
         0.00731    0.00454    0.00314    0.00353
AFIX   3
H9A   5    1.094412    0.906039    0.326507    11.00000   -1.50000
H9B   5    1.210583    0.878219    0.485747    11.00000   -1.50000
HKLF 4
REM  EL13_D207_DRX13_J55A in P2(1)/n
REM R1 =  0.0202 for   1617 Fo > 4sig(Fo)  and  0.0212 for all   1673 data
REM    129 parameters refined using      0 restraints
END
WGHT      0.0209      1.2623
REM Highest difference peak  0.549,  deepest hole -0.352,  1-sigma level  0.102
Q1    1   0.6447  0.5462  0.3725  11.00000  0.05    0.55
Q2    1   0.8545  0.3496  0.9429  11.00000  0.05    0.49
Q3    1   0.9812  0.3013  0.8787  11.00000  0.05    0.49
Q4    1   1.0218  0.8788  0.4482  11.00000  0.05    0.40
Q5    1   0.7220  0.3754  0.5291  11.00000  0.05    0.40
Q6    1   0.7483  0.5015  0.2980  11.00000  0.05    0.36
Q7    1   0.5513  0.3764  0.5949  11.00000  0.05    0.36
Q8    1   0.7932  0.3258  1.0159  11.00000  0.05    0.35
Q9    1   0.8661  0.4054  0.7989  11.00000  0.05    0.34
Q10   1   0.6095  0.4648  0.4420  11.00000  0.05    0.33
;
