# Supplementary material for: Crystal structure of magnesium copper(II) bis­[orthophosphate(V)] monohydrate
Source: Acta Crystallogr E Crystallogr Commun. 2015 Jan 1;71(Pt 1):55–7. doi: 10.1107/S2056989014026930 (PMC4331867; doi:10.1107/S2056989014026930)
Supplement: Supplementary file 2 [file e-71-00055-Isup2.hkl]

# 
# h,k,l, Fc-squared, Fo-squared, sigma(Fo-squared) and status flag 
# 
data_I
_shelx_title ' EL13_D207_DRX13_J55A in P2(1)/n' 
_shelx_refln_list_code          4 
_shelx_F_calc_maximum      202.75 
_exptl_crystal_F_000       651.46 
_reflns_d_resolution_high  0.7400 
 
loop_ 
 _symmetry_equiv_pos_as_xyz 
 'x, y, z' 
 '-x+1/2, y+1/2, -z+1/2' 
 '-x, -y, -z' 
 'x-1/2, -y-1/2, z-1/2' 
 
_cell_length_a     8.0701 
_cell_length_b     9.8661 
_cell_length_c     8.9944 
_cell_angle_alpha  90.000 
_cell_angle_beta  115.242 
_cell_angle_gamma  90.000 
 
_shelx_F_squared_multiplier     1.000 
 
loop_ 
 _refln_index_h 
 _refln_index_k 
 _refln_index_l 
 _refln_F_squared_calc 
 _refln_F_squared_meas 
 _refln_F_squared_sigma 
 _refln_observed_status 
   2   0   0     1078.08     1017.72     15.92 o 
   4   0   0    25756.27    25924.81    316.80 o 
   6   0   0        7.28       11.78      3.17 o 
   8   0   0     5617.90     5487.17     90.67 o 
   1   1   0     2754.54     2820.14     82.79 o 
   2   1   0     2901.37     2826.38     32.10 o 
   3   1   0     5063.44     4575.03     42.62 o 
   4   1   0        7.06       22.96      1.36 o 
   5   1   0     1323.70     1302.87     15.72 o 
   6   1   0      335.93      332.18      6.93 o 
   7   1   0      337.92      335.71      7.63 o 
   8   1   0     1266.13     1238.55     19.83 o 
   9   1   0       43.99       44.27      6.06 o 
   0   2   0        1.41        0.00      1.85 o 
   1   2   0     9085.24     9338.67    206.21 o 
   2   2   0     1240.72     1311.15     50.51 o 
   3   2   0     4933.66     4535.22     44.40 o 
   4   2   0      339.99      309.17      4.81 o 
   5   2   0    16093.92    15889.39    151.54 o 
   6   2   0       78.61       70.97      3.48 o 
   7   2   0     2178.70     2191.38     28.09 o 
   8   2   0      141.50      135.98      6.57 o 
   9   2   0     3048.36     3070.28     44.46 o 
   1   3   0       20.67       78.79      5.85 o 
   2   3   0       53.64       59.97      2.93 o 
   3   3   0     5266.03     5059.45     55.22 o 
   4   3   0      463.80      484.10      8.70 o 
   5   3   0      261.94      333.82      6.58 o 
   6   3   0     4641.67     4483.07     45.48 o 
   7   3   0      205.24      198.13      5.75 o 
   8   3   0     2569.52     2501.05     37.94 o 
   9   3   0      129.55      165.52      9.87 o 
   0   4   0    36749.42    35624.73    693.36 o 
   1   4   0      828.47      716.47     19.84 o 
   2   4   0      373.61      468.64      7.33 o 
   3   4   0       38.81       43.49      3.29 o 
   4   4   0    14689.01    14863.51    157.34 o 
   5   4   0      346.63      351.25      6.30 o 
   6   4   0     2834.75     2906.12     30.96 o 
   7   4   0      189.13      180.92      8.84 o 
   8   4   0     5183.04     5108.95     67.82 o 
   9   4   0       72.03       78.98      6.19 o 
   1   5   0     2363.43     2253.82     28.22 o 
   2   5   0     8390.64     8402.82     81.27 o 
   3   5   0    10108.13     9927.95    113.47 o 
   4   5   0     1266.73     1300.80     19.69 o 
   5   5   0      213.23      222.54      4.81 o 
   6   5   0      331.42      311.61      6.44 o 
   7   5   0      108.41      118.53      4.85 o 
   8   5   0      354.68      369.12      9.80 o 
   9   5   0      344.21      339.63     11.50 o 
   0   6   0     1193.51     1326.94     40.09 o 
   1   6   0     7228.62     7184.30     93.08 o 
   2   6   0     1851.34     1898.42     24.36 o 
   3   6   0     5398.95     5383.70     58.65 o 
   4   6   0     5123.64     5001.67     59.74 o 
   5   6   0     4302.22     4288.12     48.13 o 
   6   6   0        4.25        5.51      2.26 o 
   7   6   0      899.85      909.79     15.05 o 
   8   6   0     1355.15     1353.83     31.48 o 
   1   7   0      155.54      172.67      5.25 o 
   2   7   0    10280.49    10361.05    124.98 o 
   3   7   0      743.97      749.41     12.69 o 
   4   7   0        8.96       10.51      2.58 o 
   5   7   0     2349.06     2297.09     27.61 o 
   6   7   0     1145.11     1118.40     17.48 o 
   7   7   0      348.63      350.81      9.26 o 
   8   7   0       22.57       31.00      3.82 o 
   0   8   0    10426.78    10694.98    165.62 o 
   1   8   0     5407.94     5444.77     61.93 o 
   2   8   0      453.21      459.51      9.57 o 
   3   8   0      128.96      136.45      5.69 o 
   4   8   0     2618.12     2616.76     39.88 o 
   5   8   0      226.90      242.14      7.89 o 
   6   8   0     1027.20     1009.55     18.35 o 
   7   8   0      460.68      471.03     10.01 o 
   1   9   0      978.04      957.16     17.67 o 
   2   9   0     5972.22     5990.58     84.02 o 
   3   9   0     3345.74     3315.41     49.37 o 
   4   9   0      246.58      245.86      9.84 o 
   5   9   0     1756.26     1739.53     29.42 o 
   6   9   0       86.89       95.39      6.45 o 
   7   9   0     1484.00     1489.26     26.28 o 
   0  10   0     3070.31     3032.93     68.91 o 
   1  10   0     5570.84     5585.60     84.13 o 
   2  10   0       83.64       85.71      7.29 o 
   3  10   0        6.25       19.31      4.84 o 
   4  10   0      740.72      722.43     23.82 o 
   5  10   0     2580.66     2475.72     58.85 o 
   6  10   0       50.90       43.97      6.95 o 
   1  11   0       37.51       37.32      6.03 o 
   2  11   0     1927.67     1894.91     40.02 o 
   3  11   0      921.09      901.35     28.43 o 
   4  11   0      117.45      103.76     11.00 o 
   5  11   0      977.58      918.53     29.74 o 
   0  12   0     1058.14     1054.22     32.90 o 
   1  12   0       15.24        5.63      5.35 o 
   2  12   0      217.01      253.07     30.54 o 
   3  12   0      794.68      757.85     27.18 o 
   4  12   0      638.17      639.45     24.88 o 
   1  13   0      290.72      296.92     15.55 o 
   2  13   0     4481.45     4555.70     84.12 o 
  -9   0   1      647.37      656.94     17.77 o 
  -7   0   1      745.47      770.22     16.86 o 
  -5   0   1     1040.06     1045.40     17.00 o 
  -3   0   1     1525.71     1620.34     24.38 o 
  -1   0   1     3301.12     3162.02     60.97 o 
   1   0   1     1820.49     1923.06     43.49 o 
   3   0   1    10331.95     9823.84    120.16 o 
   5   0   1     5394.01     5295.05     67.04 o 
   7   0   1      265.82      287.20     10.66 o 
   9   0   1     5576.52     5486.52    151.07 o 
 -10   1   1      949.37      946.40     22.33 o 
  -9   1   1        8.02        7.14      2.99 o 
  -8   1   1        7.26        7.71      2.61 o 
  -7   1   1     1755.17     1716.19     22.10 o 
  -6   1   1      362.17      354.63      6.28 o 
  -5   1   1     3328.65     3055.46     32.72 o 
  -4   1   1       38.11       62.18      2.13 o 
  -3   1   1       93.92      104.30      2.89 o 
  -2   1   1     5819.01     5806.11     67.38 o 
  -1   1   1     1382.96     1522.46     25.41 o 
   0   1   1      675.73      704.76     11.50 o 
   1   1   1       57.51       58.66      2.60 o 
   2   1   1      219.04      296.53      5.03 o 
   3   1   1       60.08       61.44      2.72 o 
   4   1   1      308.79      339.30      4.63 o 
   5   1   1     2945.98     2971.48     32.59 o 
   6   1   1     2398.66     2328.83     29.18 o 
   7   1   1      469.58      490.42      9.94 o 
   8   1   1      558.31      555.37     15.24 o 
   9   1   1       38.82       50.45      6.75 o 
 -10   2   1      234.86      235.53      9.68 o 
  -9   2   1       67.79       59.98      5.15 o 
  -8   2   1     3229.31     3248.39     37.38 o 
  -7   2   1        0.03        3.39      1.91 o 
  -6   2   1     2780.08     2650.29     29.54 o 
  -5   2   1      239.67      258.00      4.57 o 
  -4   2   1     1404.27     1482.67     22.81 o 
  -3   2   1     3252.38     3524.49     47.71 o 
  -2   2   1    28996.30    29479.60    405.01 o 
  -1   2   1     3428.61     3328.55     50.45 o 
   0   2   1     5235.12     5139.79    140.49 o 
   1   2   1     2176.81     2281.30     32.25 o 
   2   2   1     3065.78     3327.04     63.99 o 
   3   2   1     3414.64     3805.43     37.29 o 
   4   2   1     9338.83     9382.69     90.33 o 
   5   2   1      880.51      855.42     11.65 o 
   6   2   1     3329.13     3166.19     37.33 o 
   7   2   1      271.54      249.54      8.27 o 
   8   2   1     1832.02     1884.39     31.94 o 
   9   2   1        0.22        0.78      4.65 o 
  -9   3   1      278.96      298.54      9.51 o 
  -8   3   1      199.95      178.47      6.17 o 
  -7   3   1      247.43      252.80      5.99 o 
  -6   3   1     2528.56     2513.64     28.41 o 
  -5   3   1     6360.10     6267.71     60.98 o 
  -4   3   1       39.15       43.41      2.06 o 
  -3   3   1       83.64      153.96      3.53 o 
  -2   3   1     1273.52     1304.22     23.89 o 
  -1   3   1     1389.25     1603.24     28.71 o 
   0   3   1     1701.93     2067.70     71.75 o 
   1   3   1      509.56      464.14     16.03 o 
   2   3   1      595.07      647.19     10.21 o 
   3   3   1        0.73        7.60      1.12 o 
   4   3   1     1868.31     1952.37     22.08 o 
   5   3   1       43.53       59.24      2.89 o 
   6   3   1     2713.68     2589.83     28.02 o 
   7   3   1        5.44       10.74      3.24 o 
   8   3   1      491.09      490.22     14.75 o 
   9   3   1      621.27      594.29     19.76 o 
  -9   4   1       11.22       15.13      3.92 o 
  -8   4   1      504.56      500.25     11.27 o 
  -7   4   1     2548.51     2494.58     29.26 o 
  -6   4   1      643.24      632.70      8.76 o 
  -5   4   1     1043.36     1034.55     12.28 o 
  -4   4   1       99.10      100.88      5.40 o 
  -3   4   1      179.21      169.29      3.46 o 
  -2   4   1       11.19        0.00      1.46 o 
  -1   4   1       11.54      108.83      6.83 o 
   0   4   1      271.26      308.31     13.46 o 
   1   4   1      652.30      747.93     11.46 o 
   2   4   1     2713.66     2823.21     29.20 o 
   3   4   1    11312.80    11409.87    123.02 o 
   4   4   1     2155.47     2108.00     23.90 o 
   5   4   1     1177.02     1147.07     14.17 o 
   6   4   1      562.36      536.38     10.20 o 
   7   4   1     1489.10     1540.16     22.12 o 
   8   4   1      163.03      156.23      9.47 o 
  -9   5   1      981.97     1018.64     19.12 o 
  -8   5   1       73.40       75.46      5.13 o 
  -7   5   1        1.21        7.66      2.47 o 
  -6   5   1      404.21      381.05      6.66 o 
  -5   5   1        9.11       14.67      1.77 o 
  -4   5   1      125.62      145.66      3.89 o 
  -3   5   1     7715.39     7896.58     85.69 o 
  -2   5   1      252.43      240.47      5.83 o 
  -1   5   1     1253.09     1459.51     19.24 o 
   0   5   1     1111.83     1073.17     20.31 o 
   1   5   1      158.92      157.24      4.88 o 
   2   5   1     2915.39     2879.75     29.70 o 
   3   5   1      262.78      263.68      5.31 o 
   4   5   1      343.07      304.89      6.91 o 
   5   5   1       11.17       19.35      2.44 o 
   6   5   1     4902.53     4711.95     53.93 o 
   7   5   1     5278.83     5209.35     59.71 o 
   8   5   1       30.35       38.71      6.12 o 
  -9   6   1        3.20        5.57      3.80 o 
  -8   6   1     1136.79     1102.44     19.62 o 
  -7   6   1      462.63      462.82      8.71 o 
  -6   6   1      104.66      109.65      5.05 o 
  -5   6   1     1212.24     1178.57     15.13 o 
  -4   6   1      291.94      273.62      7.08 o 
  -3   6   1       64.68       61.53      3.28 o 
  -2   6   1    13598.82    14106.08    265.85 o 
  -1   6   1      429.77      386.08      9.24 o 
   0   6   1      742.80      806.53     14.11 o 
   1   6   1       74.39       72.17      5.90 o 
   2   6   1      238.60      245.37      5.19 o 
   3   6   1       22.73       24.42      2.38 o 
   4   6   1     1702.12     1760.86     23.17 o 
   5   6   1       63.64       64.03      3.83 o 
   6   6   1      334.83      331.93      8.47 o 
   7   6   1       51.00       58.30      4.63 o 
   8   6   1     1466.96     1514.18     26.68 o 
  -8   7   1      154.45      152.36      9.12 o 
  -7   7   1     1409.31     1379.03     23.33 o 
  -6   7   1     1327.20     1345.11     18.32 o 
  -5   7   1     1988.39     1990.92     26.24 o 
  -4   7   1     3510.62     3380.74     48.38 o 
  -3   7   1     2907.49     2889.45     37.64 o 
  -2   7   1      108.42      106.77      7.29 o 
  -1   7   1       78.96       73.88      5.04 o 
   0   7   1      204.75      211.68      5.67 o 
   1   7   1     3614.15     3649.59     44.50 o 
   2   7   1      129.13      145.68      6.13 o 
   3   7   1        8.32       20.15      2.65 o 
   4   7   1     1445.97     1505.76     27.72 o 
   5   7   1      157.48      177.18      9.00 o 
   6   7   1       14.43       14.11      2.90 o 
   7   7   1      561.45      548.44     13.54 o 
  -8   8   1      164.50      193.61      8.00 o 
  -7   8   1     1976.59     1949.76     25.11 o 
  -6   8   1        0.12        3.21      2.14 o 
  -5   8   1       78.83       77.04      4.71 o 
  -4   8   1     1081.42     1033.30     18.94 o 
  -3   8   1     2186.07     2146.79     29.65 o 
  -2   8   1       21.22       20.78      2.91 o 
  -1   8   1     3046.19     2970.03     39.69 o 
   0   8   1       70.60       70.41      4.43 o 
   1   8   1      458.06      489.28     10.74 o 
   2   8   1     1277.22     1228.65     21.34 o 
   3   8   1      164.39      184.98      7.45 o 
   4   8   1     3098.04     3031.18     41.65 o 
   5   8   1      106.63      111.40      6.06 o 
   6   8   1        0.29        6.09      3.61 o 
   7   8   1      164.40      164.51      7.70 o 
  -7   9   1      253.51      270.15      9.18 o 
  -6   9   1      116.89      130.10      6.43 o 
  -5   9   1      286.31      284.66     10.27 o 
  -4   9   1     1034.98     1023.83     19.14 o 
  -3   9   1     3466.71     3464.03     45.83 o 
  -2   9   1     1450.10     1409.81     31.02 o 
  -1   9   1       48.18       63.42      5.08 o 
   0   9   1      819.70      853.07     17.56 o 
   1   9   1      167.63      190.81      9.44 o 
   2   9   1     1717.14     1670.69     30.37 o 
   3   9   1      223.93      211.43     14.20 o 
   4   9   1      496.17      493.70     18.56 o 
   5   9   1        5.91       16.76      6.03 o 
   6   9   1     1212.01     1207.69     22.71 o 
  -6  10   1       16.32       17.30      4.75 o 
  -5  10   1        9.22        7.73      3.53 o 
  -4  10   1      248.68      240.05     10.32 o 
  -3  10   1       33.69       34.51      4.40 o 
  -2  10   1       31.25       33.76      5.30 o 
  -1  10   1      284.46      296.19     11.60 o 
   0  10   1     1657.47     1606.33     33.26 o 
   1  10   1      423.16      419.83     12.32 o 
   2  10   1      185.62      198.56     11.52 o 
   3  10   1      114.36      109.54      8.34 o 
   4  10   1     5535.81     5432.68    116.89 o 
   5  10   1       51.69       50.65     11.75 o 
   6  10   1      175.76      194.21     32.02 o 
  -5  11   1       11.97       26.07      7.09 o 
  -4  11   1      457.22      461.50     19.65 o 
  -3  11   1       38.39       41.98      9.11 o 
  -2  11   1      239.78      249.67     12.46 o 
  -1  11   1      145.73      151.69     10.19 o 
   0  11   1       34.67       53.46      7.19 o 
   1  11   1     3094.48     3115.58     51.15 o 
   2  11   1      532.45      529.25     16.93 o 
   3  11   1      141.72      113.56     11.13 o 
   4  11   1        3.19       10.82      6.80 o 
   5  11   1     2405.33     2418.71     88.61 o 
  -4  12   1       53.92       56.75      9.31 o 
  -3  12   1      371.46      412.21     19.58 o 
  -2  12   1      154.73      155.53     10.91 o 
  -1  12   1      211.55      222.67     12.62 o 
   0  12   1        1.17        5.25      4.33 o 
   1  12   1       60.07       60.79      7.02 o 
   2  12   1      103.15      102.42      9.35 o 
   3  12   1      244.03      249.24     17.12 o 
  -2  13   1      503.46      512.56     29.58 o 
  -1  13   1       10.27        2.54      5.82 o 
   0  13   1      305.29      315.91     18.19 o 
   1  13   1      622.32      660.15     21.31 o 
 -10   0   2        5.63       22.64      5.34 o 
  -8   0   2     4601.31     4584.03     75.12 o 
  -6   0   2     9796.90     9490.82    129.72 o 
  -4   0   2    41106.21    42088.05    870.56 o 
  -2   0   2    10337.90    10323.38    176.62 o 
   0   0   2     2024.66     1769.52     30.21 o 
   2   0   2     2289.98     1907.78     34.98 o 
   4   0   2    16615.88    16705.49    204.56 o 
   6   0   2     9079.92     8952.05    123.32 o 
   8   0   2        3.79       18.45      7.30 o 
 -10   1   2      282.78      296.92      8.91 o 
  -9   1   2     2174.78     2135.77     33.76 o 
  -8   1   2      128.24      124.83      4.64 o 
  -7   1   2     3452.81     3392.22     37.26 o 
  -6   1   2     8257.96     7831.65     82.17 o 
  -5   1   2     3205.83     2972.25     36.30 o 
  -4   1   2      759.60      791.69     11.10 o 
  -3   1   2     1010.22     1026.23     13.96 o 
  -2   1   2    28597.10    28607.05    328.95 o 
  -1   1   2     4757.41     4721.84     62.40 o 
   0   1   2      873.09      795.34     24.24 o 
   1   1   2    10422.94    11805.25    502.19 o 
   2   1   2     2546.58     2504.87     26.66 o 
   3   1   2     1916.66     1778.51     19.91 o 
   4   1   2      666.95      689.39      8.50 o 
   5   1   2       62.06       74.46      2.94 o 
   6   1   2      730.55      741.68     11.38 o 
   7   1   2      804.16      771.88     18.03 o 
   8   1   2        4.82        4.69      4.73 o 
 -10   2   2       19.14       23.33      4.28 o 
  -9   2   2       30.95       44.02      3.80 o 
  -8   2   2      396.90      390.49      7.65 o 
  -7   2   2      937.19     1014.60     13.90 o 
  -6   2   2       17.32       15.01      2.02 o 
  -5   2   2      553.43      522.79     10.06 o 
  -4   2   2      159.35      160.24      4.36 o 
  -3   2   2    23570.48    22860.75    257.65 o 
  -2   2   2     1059.96     1076.53     18.90 o 
  -1   2   2      560.40      517.91     12.61 o 
   0   2   2      701.75      744.31     11.23 o 
   1   2   2    38559.46    39204.75    443.88 o 
   2   2   2     4519.58     4727.15     46.50 o 
   3   2   2      696.29      710.83      9.42 o 
   4   2   2        0.92        3.61      1.60 o 
   5   2   2     3093.19     3114.21     34.84 o 
   6   2   2      384.89      343.76      8.01 o 
   7   2   2      614.21      624.73     12.69 o 
   8   2   2      375.75      361.94     13.20 o 
 -10   3   2      340.14      361.78     12.93 o 
  -9   3   2      291.82      283.07      8.70 o 
  -8   3   2      157.81      165.70      5.21 o 
  -7   3   2     2726.51     2699.87     30.55 o 
  -6   3   2      166.88      182.81      5.00 o 
  -5   3   2       41.96       47.08      3.41 o 
  -4   3   2      108.14      175.95      5.22 o 
  -3   3   2     1028.22     1367.54     23.85 o 
  -2   3   2    10042.59    10149.98    150.69 o 
  -1   3   2     5518.11     5036.85     98.85 o 
   0   3   2    18079.85    18992.81    304.93 o 
   1   3   2       40.51      128.70      7.00 o 
   2   3   2     1959.29     1988.88     24.77 o 
   3   3   2      961.15      871.06     10.32 o 
   4   3   2     8545.63     8325.58     89.33 o 
   5   3   2        1.56       28.52      2.76 o 
   6   3   2      355.29      350.80      8.28 o 
   7   3   2      359.19      358.25      9.73 o 
   8   3   2       99.13      107.06      8.57 o 
 -10   4   2      241.66      279.58      9.93 o 
  -9   4   2      122.46      125.06      6.35 o 
  -8   4   2     2960.67     2920.79     35.51 o 
  -7   4   2     2014.74     1997.18     23.72 o 
  -6   4   2     3351.54     3371.43     40.23 o 
  -5   4   2      639.56      608.58      8.68 o 
  -4   4   2    11641.10    11599.15    142.07 o 
  -3   4   2      185.57      192.64      5.31 o 
  -2   4   2     1100.30     1019.78     12.91 o 
  -1   4   2      775.26      931.12     13.89 o 
   0   4   2    18551.99    19638.08    265.37 o 
   1   4   2      689.18      779.16     10.85 o 
   2   4   2    26400.46    28019.73    249.98 o 
   3   4   2      740.49      793.24     10.35 o 
   4   4   2    11383.70    11200.44    101.79 o 
   5   4   2      917.37      929.02     13.90 o 
   6   4   2     3215.10     3180.71     38.36 o 
   7   4   2      234.56      240.58     11.02 o 
   8   4   2      716.98      686.28     18.54 o 
  -9   5   2     1247.72     1250.63     21.22 o 
  -8   5   2      153.38      148.53      5.92 o 
  -7   5   2      658.19      688.54     11.12 o 
  -6   5   2     7059.23     6963.82     68.33 o 
  -5   5   2     5271.01     5174.21     57.97 o 
  -4   5   2     1393.36     1361.19     17.53 o 
  -3   5   2      969.73     1063.21     13.96 o 
  -2   5   2     5072.88     5086.30     76.08 o 
  -1   5   2     5050.33     5047.74     56.21 o 
   0   5   2       17.75       21.95      2.43 o 
   1   5   2     1588.02     1703.02     23.17 o 
   2   5   2     3850.33     3943.59     80.99 o 
   3   5   2     1271.91     1276.59     17.13 o 
   4   5   2      460.45      439.10      8.34 o 
   5   5   2       66.72       72.91      4.63 o 
   6   5   2     1400.68     1398.58     20.99 o 
   7   5   2     1390.23     1372.12     24.04 o 
   8   5   2       25.64       19.00      4.07 o 
  -9   6   2     1300.20     1286.64     20.64 o 
  -8   6   2      492.48      484.15     10.28 o 
  -7   6   2     2640.86     2655.48     29.82 o 
  -6   6   2       84.56       87.88      3.70 o 
  -5   6   2     1206.43     1214.06     16.55 o 
  -4   6   2       73.97       84.67      3.33 o 
  -3   6   2     8842.50     8710.05     99.76 o 
  -2   6   2     1203.66     1161.11     14.95 o 
  -1   6   2     2443.62     2650.54     40.66 o 
   0   6   2      956.82      992.49     17.73 o 
   1   6   2    15264.23    15517.09    166.69 o 
   2   6   2     9060.41     9305.88     97.40 o 
   3   6   2      163.84      179.05      5.03 o 
   4   6   2      126.40      119.80      5.14 o 
   5   6   2     2872.75     2889.12     40.11 o 
   6   6   2      216.75      219.67     13.01 o 
   7   6   2     1012.51      996.95     19.66 o 
  -9   7   2      688.15      699.07     15.22 o 
  -8   7   2      261.68      263.13      8.67 o 
  -7   7   2      699.47      725.63     11.62 o 
  -6   7   2      771.83      783.55     12.00 o 
  -5   7   2      472.16      490.40      9.46 o 
  -4   7   2     2448.74     2346.92     31.48 o 
  -3   7   2     1761.45     1685.70     22.13 o 
  -2   7   2      444.49      465.16      8.98 o 
  -1   7   2    10566.13    10675.14    121.56 o 
   0   7   2     3639.47     3748.20     48.37 o 
   1   7   2      332.64      346.50      9.87 o 
   2   7   2      115.25      132.11      5.25 o 
   3   7   2       46.65       55.72      6.78 o 
   4   7   2     2413.00     2360.93     33.53 o 
   5   7   2      436.85      443.53     11.52 o 
   6   7   2      278.49      263.79      8.78 o 
   7   7   2        6.25        5.17      3.67 o 
  -8   8   2      737.53      735.74     15.31 o 
  -7   8   2      724.57      744.45     13.01 o 
  -6   8   2      216.11      249.49      6.33 o 
  -5   8   2      580.68      571.99     14.17 o 
  -4   8   2    16973.50    17035.37    206.01 o 
  -3   8   2     1138.41     1153.70     17.83 o 
  -2   8   2      101.40      102.03      7.11 o 
  -1   8   2      955.85      903.62     14.94 o 
   0   8   2     6380.59     6350.26     80.20 o 
   1   8   2       93.95       71.18      5.74 o 
   2   8   2     3571.29     3616.42     51.36 o 
   3   8   2      369.47      368.99      9.31 o 
   4   8   2     1680.64     1621.37     34.02 o 
   5   8   2      758.33      777.06     17.80 o 
   6   8   2      147.03      147.62      7.99 o 
  -7   9   2        5.39        2.42      3.33 o 
  -6   9   2     3837.11     3917.29     52.78 o 
  -5   9   2      872.27      883.40     19.56 o 
  -4   9   2     1557.12     1519.35     31.74 o 
  -3   9   2      144.62      157.33      8.85 o 
  -2   9   2     1547.14     1601.06     28.17 o 
  -1   9   2     5571.73     5563.60     78.84 o 
   0   9   2      256.61      283.72     10.83 o 
   1   9   2      144.06      148.62     17.07 o 
   2   9   2     2723.44     2709.84     44.06 o 
   3   9   2     1316.55     1306.45     28.57 o 
   4   9   2     2027.60     1908.31     89.39 o 
   5   9   2      568.43      611.00     18.73 o 
   6   9   2     2014.18     1944.81     36.92 o 
  -7  10   2      937.85      993.18     20.09 o 
  -6  10   2      272.17      267.35     13.90 o 
  -5  10   2      357.53      375.16     14.46 o 
  -4  10   2      579.38      592.44     13.98 o 
  -3  10   2     1577.46     1575.01     31.25 o 
  -2  10   2     1505.53     1474.38     26.16 o 
  -1  10   2        7.75       10.38      4.27 o 
   0  10   2       16.69       16.76      4.09 o 
   1  10   2     2391.17     2416.76     40.75 o 
   2  10   2      719.95      697.26     19.24 o 
   3  10   2     1382.02     1367.38     36.40 o 
   4  10   2      590.08      545.53     21.72 o 
   5  10   2     2753.02     2683.37     64.88 o 
  -6  11   2      123.08      142.75     11.82 o 
  -5  11   2      158.41      162.98     15.60 o 
  -4  11   2     1103.98     1085.71     32.00 o 
  -3  11   2       29.86       49.37      8.29 o 
  -2  11   2        6.76        7.21      4.81 o 
  -1  11   2     7459.55     7310.03    124.05 o 
   0  11   2      651.13      659.05     16.66 o 
   1  11   2        0.24        7.99      4.40 o 
   2  11   2      485.55      490.28     16.71 o 
   3  11   2     1881.48     1854.70     48.78 o 
   4  11   2     2326.44     2274.65     57.56 o 
  -4  12   2     4396.71     4228.06     94.74 o 
  -3  12   2       47.34       65.66      9.69 o 
  -2  12   2       19.51       27.57      7.84 o 
  -1  12   2       32.59       40.61      6.89 o 
   0  12   2     1598.48     1576.27     35.35 o 
   1  12   2      990.98     1005.51     23.07 o 
   2  12   2     1589.30     1581.65     35.92 o 
   3  12   2      134.80      126.38     26.94 o 
  -2  13   2     1313.40     1234.02     38.20 o 
  -1  13   2     3419.12     3460.64     72.91 o 
   0  13   2      891.06      928.32     39.74 o 
  -9   0   3     1281.09     1209.80     24.90 o 
  -7   0   3      680.28      651.93     12.39 o 
  -5   0   3     1300.16     1161.13     31.39 o 
  -3   0   3     1024.75      856.35     30.02 o 
  -1   0   3       11.37       59.39      4.72 o 
   1   0   3     2645.48     2371.82     40.93 o 
   3   0   3     2382.47     2502.57     38.73 o 
   5   0   3     4917.17     4988.70     76.04 o 
   7   0   3     1458.47     1418.09     55.11 o 
 -10   1   3      437.93      459.60     10.15 o 
  -9   1   3     2641.09     2619.85     31.02 o 
  -8   1   3     3890.87     3793.87     41.80 o 
  -7   1   3      382.10      337.58      7.99 o 
  -6   1   3      404.60      378.93      7.59 o 
  -5   1   3      381.89      357.48      9.71 o 
  -4   1   3     4175.90     3830.88     50.32 o 
  -3   1   3        6.61       23.80      1.84 o 
  -2   1   3     6957.22     6852.36     96.98 o 
  -1   1   3     5070.27     4968.99     61.65 o 
   0   1   3     1245.39     1336.66     15.47 o 
   1   1   3     1854.33     2415.84     25.34 o 
   2   1   3     1813.64     1889.26     26.82 o 
   3   1   3     3299.37     3282.91     31.75 o 
   4   1   3       45.86       53.43      2.44 o 
   5   1   3       34.63       39.01      2.70 o 
   6   1   3      483.46      453.16     11.12 o 
   7   1   3     1596.17     1608.49     32.15 o 
   8   1   3      744.93      756.46     20.70 o 
 -10   2   3      359.14      382.35      9.40 o 
  -9   2   3        0.33        3.36      2.25 o 
  -8   2   3       81.64       84.38      4.25 o 
  -7   2   3      402.60      366.48      8.29 o 
  -6   2   3      581.21      573.61     10.19 o 
  -5   2   3      102.14      122.27      4.16 o 
  -4   2   3     4972.35     5220.67     65.97 o 
  -3   2   3     1416.16     1523.84     30.85 o 
  -2   2   3       38.94       92.07      6.90 o 
  -1   2   3      593.95      634.26      8.25 o 
   0   2   3     7474.09     7460.63     88.34 o 
   1   2   3      478.81      570.01      8.56 o 
   2   2   3        4.64       21.71      1.79 o 
   3   2   3     1110.45     1160.55     14.86 o 
   4   2   3     4458.87     4377.19     50.53 o 
   5   2   3     1932.10     1926.17     22.45 o 
   6   2   3     4704.85     4629.07     63.80 o 
   7   2   3      419.08      415.06     10.87 o 
   8   2   3     1218.81     1236.32     27.19 o 
 -10   3   3       78.55       83.69      5.62 o 
  -9   3   3      422.85      426.38      8.42 o 
  -8   3   3      621.91      621.24     11.06 o 
  -7   3   3      114.94      115.28      4.17 o 
  -6   3   3       79.68       85.93      4.72 o 
  -5   3   3      311.79      331.46      7.51 o 
  -4   3   3     1618.56     1578.09     21.94 o 
  -3   3   3      775.25      812.00     13.58 o 
  -2   3   3     2372.02     2633.57     72.83 o 
  -1   3   3      428.08      385.24      6.37 o 
   0   3   3     1516.63     1548.72     17.79 o 
   1   3   3     2703.81     2766.66     46.06 o 
   2   3   3     3022.03     3071.29     28.40 o 
   3   3   3     4916.69     4875.30     50.22 o 
   4   3   3      755.26      695.71     11.07 o 
   5   3   3       29.73       32.84      2.53 o 
   6   3   3      234.85      243.53     12.35 o 
   7   3   3      803.93      787.40     16.34 o 
   8   3   3      152.00      143.55     10.82 o 
 -10   4   3      214.77      233.20      9.78 o 
  -9   4   3      853.25      856.69     14.42 o 
  -8   4   3      551.19      533.59     10.28 o 
  -7   4   3      358.75      351.44      8.21 o 
  -6   4   3      326.08      332.04      8.55 o 
  -5   4   3      204.64      206.45      6.10 o 
  -4   4   3     1469.58     1446.14     22.25 o 
  -3   4   3     2797.63     2978.16     52.60 o 
  -2   4   3     3400.49     3561.96     45.17 o 
  -1   4   3     5463.29     5503.49     69.05 o 
   0   4   3      905.39      971.75     12.41 o 
   1   4   3     4077.27     4100.48     53.28 o 
   2   4   3     1520.70     1558.66     17.60 o 
   3   4   3       66.12       76.99      3.57 o 
   4   4   3      191.43      172.08      5.02 o 
   5   4   3     3850.57     3881.84     55.24 o 
   6   4   3       20.02       20.71      3.99 o 
   7   4   3      319.76      302.67     10.36 o 
  -9   5   3     1860.00     1853.13     26.12 o 
  -8   5   3      179.04      200.90      6.70 o 
  -7   5   3      515.39      521.82      9.82 o 
  -6   5   3       11.27       16.28      2.13 o 
  -5   5   3     1064.22     1028.42     15.35 o 
  -4   5   3      223.87      216.35      5.02 o 
  -3   5   3     1689.64     1584.04     22.04 o 
  -2   5   3     2936.46     3015.70     74.36 o 
  -1   5   3       16.66       17.22      1.73 o 
   0   5   3     3443.46     3555.90     67.05 o 
   1   5   3     1727.37     2084.39     39.20 o 
   2   5   3     1582.46     1644.21     19.96 o 
   3   5   3      676.42      656.55      9.56 o 
   4   5   3      109.89      114.76      4.26 o 
   5   5   3      188.06      176.21      9.94 o 
   6   5   3      654.48      641.97     14.64 o 
   7   5   3       10.43       12.12      4.29 o 
  -9   6   3       29.52       31.15      3.99 o 
  -8   6   3        0.32        4.85      2.15 o 
  -7   6   3     1312.35     1286.36     22.33 o 
  -6   6   3     6811.93     6666.38     74.34 o 
  -5   6   3     3349.23     3369.11     42.45 o 
  -4   6   3       56.78       51.76      2.75 o 
  -3   6   3      229.39      255.47      5.35 o 
  -2   6   3        2.80       11.55      1.86 o 
  -1   6   3        3.98        3.57      1.93 o 
   0   6   3     2439.56     2437.11     30.90 o 
   1   6   3      374.37      396.71      8.27 o 
   2   6   3      152.49      152.11      7.43 o 
   3   6   3      161.64      166.76      4.87 o 
   4   6   3     1927.53     1827.05     27.25 o 
   5   6   3     1358.80     1377.15     22.94 o 
   6   6   3     1817.83     1766.02     26.62 o 
   7   6   3      832.41      804.82     18.89 o 
  -9   7   3        2.10        8.00      3.46 o 
  -8   7   3     1683.24     1691.27     24.29 o 
  -7   7   3        2.56        5.67      1.99 o 
  -6   7   3       43.31       50.78      3.32 o 
  -5   7   3      385.27      393.36      8.55 o 
  -4   7   3     1226.85     1207.23     17.59 o 
  -3   7   3      503.14      490.09     11.64 o 
  -2   7   3     1552.78     1595.12     22.50 o 
  -1   7   3       17.36       20.21      3.81 o 
   0   7   3      542.15      511.94     10.27 o 
   1   7   3       10.88       22.01      3.23 o 
   2   7   3     1658.55     1666.34     24.05 o 
   3   7   3     2137.96     2134.61     28.79 o 
   4   7   3      634.96      638.99     19.01 o 
   5   7   3       32.72       32.38      4.79 o 
   6   7   3      120.28      121.86      7.57 o 
  -8   8   3      131.86      136.28      7.63 o 
  -7   8   3      886.09      907.24     15.52 o 
  -6   8   3       28.03       31.89      3.40 o 
  -5   8   3      172.60      194.97      7.04 o 
  -4   8   3       25.36       33.39      3.57 o 
  -3   8   3      898.98      855.35     16.00 o 
  -2   8   3      833.77      840.68     14.33 o 
  -1   8   3      231.61      253.34      9.29 o 
   0   8   3      348.47      379.48     10.23 o 
   1   8   3       79.11       78.70      5.62 o 
   2   8   3     1201.01     1173.57     22.60 o 
   3   8   3      166.71      170.63      6.59 o 
   4   8   3        0.18        1.98      3.96 o 
   5   8   3     5646.73     5524.05     98.51 o 
   6   8   3       14.05       17.08      5.23 o 
  -8   9   3       52.72       53.80      6.26 o 
  -7   9   3       79.58       95.25      5.50 o 
  -6   9   3        1.70        5.39      3.05 o 
  -5   9   3      370.61      352.32      9.76 o 
  -4   9   3      225.80      213.81      7.84 o 
  -3   9   3     2255.09     2202.28     34.55 o 
  -2   9   3      244.50      258.57      8.25 o 
  -1   9   3     1124.31     1137.75     20.92 o 
   0   9   3      471.35      467.85     12.54 o 
   1   9   3      370.19      393.73     12.46 o 
   2   9   3     2367.28     2404.40     57.96 o 
   3   9   3      613.61      599.53     16.89 o 
   4   9   3      589.91      595.44     22.42 o 
   5   9   3      244.15      260.07     16.61 o 
  -7  10   3       33.84       34.44      4.48 o 
  -6  10   3     2405.88     2322.66     37.10 o 
  -5  10   3      817.77      808.87     16.90 o 
  -4  10   3       73.21       98.80      6.47 o 
  -3  10   3       40.31       49.99      5.53 o 
  -2  10   3      135.53      140.97      8.42 o 
  -1  10   3      593.53      555.51     16.65 o 
   0  10   3     3405.41     3425.76     62.73 o 
   1  10   3       56.78       63.92      8.13 o 
   2  10   3      320.38      322.12     15.30 o 
   3  10   3      230.93      236.81     24.47 o 
   4  10   3      122.03      148.95     13.60 o 
  -6  11   3        8.41        8.39      4.44 o 
  -5  11   3      328.21      333.86     12.48 o 
  -4  11   3       12.04       13.16      5.35 o 
  -3  11   3     1867.46     1894.06     48.10 o 
  -2  11   3       33.47       37.59     16.61 o 
  -1  11   3     1909.62     1918.66     39.71 o 
   0  11   3       33.22       36.34      6.35 o 
   1  11   3       28.61       37.36      5.75 o 
   2  11   3     2442.12     2450.60     43.04 o 
   3  11   3     1059.99     1063.25     33.73 o 
  -4  12   3       80.87       70.45     10.03 o 
  -3  12   3     2148.09     2153.98     54.97 o 
  -2  12   3        0.13       10.53      7.70 o 
  -1  12   3     1635.84     1610.94     36.06 o 
   0  12   3      138.40      128.77     10.43 o 
   1  12   3      102.08      116.51      8.94 o 
   2  12   3       50.60       44.78      7.73 o 
 -10   0   4     1058.12     1069.99     36.16 o 
  -8   0   4     4942.61     4920.52     70.55 o 
  -6   0   4       53.74      119.45      6.10 o 
  -4   0   4     5405.61     5228.73    114.41 o 
  -2   0   4     3282.21     2556.91     41.12 o 
   0   0   4     5086.00     5597.07     76.99 o 
   2   0   4     8041.37     8037.88     96.30 o 
   4   0   4     4702.05     4805.86     72.89 o 
   6   0   4     1233.89     1302.50     25.80 o 
 -10   1   4     2515.88     2546.94     30.89 o 
  -9   1   4      490.26      501.47      8.78 o 
  -8   1   4     5814.79     5658.14     61.46 o 
  -7   1   4       46.45       57.35      3.41 o 
  -6   1   4     2195.14     2135.11     31.04 o 
  -5   1   4    11781.86    11095.77    140.86 o 
  -4   1   4    10494.47    10118.72    128.13 o 
  -3   1   4        1.83       14.28      1.73 o 
  -2   1   4     1237.36     1139.53     19.25 o 
  -1   1   4     2391.47     1999.89     20.69 o 
   0   1   4    16622.60    17288.88    195.09 o 
   1   1   4     8689.37     9037.01     84.35 o 
   2   1   4     3939.16     4065.72     46.93 o 
   3   1   4       14.50       44.24      2.83 o 
   4   1   4     5967.38     5901.18     62.31 o 
   5   1   4       53.52       70.42      3.97 o 
   6   1   4        5.67       14.55      2.75 o 
   7   1   4       70.29       85.24      6.02 o 
 -10   2   4      117.59      113.77      5.00 o 
  -9   2   4        1.50       29.59      3.17 o 
  -8   2   4        1.42        5.17      2.36 o 
  -7   2   4     3033.47     3019.14     38.74 o 
  -6   2   4      860.26      840.38     13.29 o 
  -5   2   4     4904.30     4918.80     58.65 o 
  -4   2   4      588.14      542.54     10.12 o 
  -3   2   4     4978.49     4534.07     64.12 o 
  -2   2   4      121.77      117.58      2.98 o 
  -1   2   4      635.78      547.81      7.83 o 
   0   2   4       25.15       23.03      1.98 o 
   1   2   4     6976.26     7460.83     82.61 o 
   2   2   4        8.97       10.84      2.22 o 
   3   2   4     4385.26     4412.95     64.41 o 
   4   2   4       26.52       17.96      2.86 o 
   5   2   4     4322.06     4266.51     49.97 o 
   6   2   4      130.38      139.49      5.75 o 
   7   2   4      876.42      954.47     19.11 o 
 -10   3   4      720.21      739.11     15.21 o 
  -9   3   4     2437.75     2449.32     31.92 o 
  -8   3   4     2726.33     2734.70     39.60 o 
  -7   3   4     1112.03     1067.31     18.17 o 
  -6   3   4      436.50      455.90      9.80 o 
  -5   3   4    14281.91    13880.45    159.40 o 
  -4   3   4    14267.28    14115.74    174.91 o 
  -3   3   4       32.37       54.99      5.01 o 
  -2   3   4      109.41      152.61      4.49 o 
  -1   3   4    11341.86    11305.17    139.26 o 
   0   3   4     7420.27     7664.66     73.36 o 
   1   3   4      414.13      356.94      7.83 o 
   2   3   4     3145.18     3258.89     31.43 o 
   3   3   4     6125.04     6261.46     63.08 o 
   4   3   4     1637.25     1618.25     22.89 o 
   5   3   4       35.22       50.80      4.64 o 
   6   3   4      122.34      129.34      7.32 o 
   7   3   4       92.56      101.17      7.02 o 
 -10   4   4      766.00      746.57     13.50 o 
  -9   4   4       81.61       78.89      4.52 o 
  -8   4   4     1096.99     1101.42     19.82 o 
  -7   4   4     2483.35     2445.52     35.63 o 
  -6   4   4      767.45      734.18     13.76 o 
  -5   4   4      250.41      229.56      7.15 o 
  -4   4   4     1871.44     2003.93     27.46 o 
  -3   4   4       55.18       59.51      3.66 o 
  -2   4   4    31479.34    32147.35    471.43 o 
  -1   4   4     3998.24     4057.56     52.21 o 
   0   4   4     1389.17     1444.91     15.40 o 
   1   4   4     1847.89     1916.34     21.61 o 
   2   4   4     2369.43     2317.76     28.20 o 
   3   4   4      292.70      307.09      5.91 o 
   4   4   4        1.00       17.04      2.84 o 
   5   4   4      747.22      741.23     14.97 o 
   6   4   4     1066.43     1071.01     20.58 o 
   7   4   4       80.99       86.56      6.81 o 
 -10   5   4      904.04      912.54     16.59 o 
  -9   5   4        6.61        9.72      3.16 o 
  -8   5   4      878.85      914.10     18.78 o 
  -7   5   4      101.93      109.67      8.03 o 
  -6   5   4     4492.53     4381.42     64.56 o 
  -5   5   4     2554.57     2609.17     35.50 o 
  -4   5   4     7679.06     7512.46     88.94 o 
  -3   5   4        9.10       15.50      2.04 o 
  -2   5   4     5022.61     4941.41     59.03 o 
  -1   5   4     2579.80     2459.15     31.17 o 
   0   5   4    19316.80    20226.22    341.06 o 
   1   5   4     5832.01     5972.91     61.57 o 
   2   5   4     1896.30     1877.50     22.77 o 
   3   5   4      242.10      282.92      7.98 o 
   4   5   4     1065.06     1052.47     15.45 o 
   5   5   4      373.14      376.36      8.58 o 
   6   5   4      272.14      293.19     10.53 o 
   7   5   4        3.91       12.46      4.74 o 
  -9   6   4       39.75       53.85      4.85 o 
  -8   6   4       60.03       63.25      4.53 o 
  -7   6   4     3244.79     3171.84     47.59 o 
  -6   6   4      293.64      306.51      7.90 o 
  -5   6   4        4.80       31.16      2.69 o 
  -4   6   4      725.98      743.29     10.04 o 
  -3   6   4     8566.72     8409.10     98.99 o 
  -2   6   4       34.19       40.83      3.13 o 
  -1   6   4     1036.08     1014.40     16.46 o 
   0   6   4        1.93        3.10      1.77 o 
   1   6   4      356.18      396.48      9.81 o 
   2   6   4       15.14       10.88      2.89 o 
   3   6   4     3285.40     3281.81     42.11 o 
   4   6   4       12.77       18.65      7.05 o 
   5   6   4     1117.36     1072.46     22.34 o 
   6   6   4      808.65      806.40     16.22 o 
  -9   7   4     3482.76     3613.85     53.77 o 
  -8   7   4      769.56      830.42     15.67 o 
  -7   7   4     1045.51     1021.80     21.65 o 
  -6   7   4       69.19       67.98      4.32 o 
  -5   7   4     6894.50     6861.35     92.59 o 
  -4   7   4       53.87       88.81      4.77 o 
  -3   7   4      112.31       93.33      4.93 o 
  -2   7   4       19.33       18.56      2.75 o 
  -1   7   4      733.66      739.00     13.03 o 
   0   7   4      811.47      856.54     13.56 o 
   1   7   4      619.21      591.33     13.80 o 
   2   7   4        1.17        9.56      2.77 o 
   3   7   4     5263.78     5395.35     66.40 o 
   4   7   4     1122.92     1138.80     25.92 o 
   5   7   4     1321.89     1280.14     30.20 o 
   6   7   4     1647.83     1723.52     34.36 o 
  -8   8   4     3226.67     3272.47     49.46 o 
  -7   8   4      465.79      478.52      9.58 o 
  -6   8   4     2361.98     2380.21     33.03 o 
  -5   8   4      200.67      227.18      7.10 o 
  -4   8   4        8.93       11.68      2.81 o 
  -3   8   4       64.34       55.98      4.46 o 
  -2   8   4     4888.59     4874.91     61.83 o 
  -1   8   4        0.52        1.09      2.34 o 
   0   8   4     3028.07     3069.70     45.11 o 
   1   8   4       25.04       31.47      5.09 o 
   2   8   4     4217.44     4130.50     64.03 o 
   3   8   4      781.66      792.78     15.67 o 
   4   8   4      115.99      131.64      6.43 o 
   5   8   4      320.16      337.29     19.04 o 
  -8   9   4      741.28      754.26     16.64 o 
  -7   9   4      229.02      241.97      9.13 o 
  -6   9   4     1859.72     1843.12     29.49 o 
  -5   9   4      258.05      262.42      8.49 o 
  -4   9   4     3282.65     3248.83     48.28 o 
  -3   9   4      419.74      414.20     14.49 o 
  -2   9   4     1225.03     1196.40     25.21 o 
  -1   9   4       29.27       39.65      6.12 o 
   0   9   4     7788.54     7657.45    128.35 o 
   1   9   4     1214.11     1180.49     23.57 o 
   2   9   4        6.88       20.39      4.70 o 
   3   9   4      416.23      436.94     11.24 o 
   4   9   4       65.15       80.84     10.38 o 
  -7  10   4     1631.81     1644.24     26.02 o 
  -6  10   4      164.81      173.13      9.57 o 
  -5  10   4      208.45      200.61      8.57 o 
  -4  10   4      157.70      166.05      7.96 o 
  -3  10   4    11133.27    10983.73    172.01 o 
  -2  10   4       81.02       88.07      8.49 o 
  -1  10   4       77.08       79.36      8.77 o 
   0  10   4      598.11      586.67     17.97 o 
   1  10   4     3379.24     3375.00     55.02 o 
   2  10   4      690.02      695.44     17.89 o 
   3  10   4      675.03      689.48     16.07 o 
   4  10   4        3.07        7.49      7.49 o 
  -6  11   4       37.64       43.34      5.95 o 
  -5  11   4     2337.97     2293.95     48.99 o 
  -4  11   4      417.15      437.00     16.28 o 
  -3  11   4     1536.08     1435.40     39.38 o 
  -2  11   4      145.28      128.75     12.28 o 
  -1  11   4      645.02      635.17     19.29 o 
   0  11   4     1405.75     1402.41     37.45 o 
   1  11   4     1061.18     1048.64     23.46 o 
   2  11   4     1206.41     1275.59     27.15 o 
   3  11   4     1617.72     1620.09     45.67 o 
  -4  12   4      177.89      194.40     14.82 o 
  -3  12   4       11.71       15.92      7.87 o 
  -2  12   4     2479.24     2398.97     60.48 o 
  -1  12   4        5.29       10.46     11.54 o 
   0  12   4     3099.98     3051.93     59.80 o 
   1  12   4       39.84       39.16      6.96 o 
  -9   0   5       24.45       36.67      3.70 o 
  -7   0   5     1849.64     1709.85     31.72 o 
  -5   0   5     1435.02     1501.90     27.11 o 
  -3   0   5     2329.66     2479.03     50.81 o 
  -1   0   5     2381.50     2502.69     37.94 o 
   1   0   5    13504.43    13571.78    159.09 o 
   3   0   5      882.44      867.12     17.13 o 
   5   0   5     2268.16     2280.74     39.39 o 
   7   0   5     3818.18     3778.06     61.88 o 
 -10   1   5     1156.47     1206.93     16.71 o 
  -9   1   5      116.68      112.69      4.85 o 
  -8   1   5      107.15      101.37      4.72 o 
  -7   1   5     2562.44     2512.43     32.42 o 
  -6   1   5       20.69       34.22      3.19 o 
  -5   1   5        5.38       22.40      2.97 o 
  -4   1   5        1.28        4.06      1.60 o 
  -3   1   5       11.10       20.15      1.76 o 
  -2   1   5     3668.95     3586.27     41.28 o 
  -1   1   5     5553.91     5510.05     57.40 o 
   0   1   5       96.29       99.15      3.39 o 
   1   1   5       35.22       58.05      3.88 o 
   2   1   5     2894.07     2874.63     30.00 o 
   3   1   5     1271.11     1263.77     16.34 o 
   4   1   5     4847.59     4891.64     56.32 o 
   5   1   5      175.33      177.27      6.67 o 
   6   1   5      131.40      128.66      6.54 o 
   7   1   5      541.54      567.51     14.47 o 
 -10   2   5     2307.43     2287.20     27.71 o 
  -9   2   5       79.80       85.84      4.21 o 
  -8   2   5     1227.64     1264.13     19.58 o 
  -7   2   5      201.74      201.28      7.12 o 
  -6   2   5      451.04      432.70      8.59 o 
  -5   2   5     1383.58     1329.47     19.97 o 
  -4   2   5     4114.88     4042.04     58.29 o 
  -3   2   5      908.59      995.46     14.40 o 
  -2   2   5      213.33      182.63      4.31 o 
  -1   2   5     1365.53     1380.15     17.35 o 
   0   2   5     1433.51     1486.61     19.86 o 
   1   2   5       27.42       31.09      2.61 o 
   2   2   5     2133.36     2219.57     24.82 o 
   3   2   5     1305.96     1242.34     21.79 o 
   4   2   5        6.11       15.31      3.03 o 
   5   2   5      396.95      391.49      9.81 o 
   6   2   5     2514.53     2522.35     32.86 o 
 -10   3   5      150.07      168.06      6.45 o 
  -9   3   5      368.72      350.39     14.95 o 
  -8   3   5     1007.72     1021.16     18.34 o 
  -7   3   5     2144.12     2096.85     30.93 o 
  -6   3   5     4326.86     4040.71     54.02 o 
  -5   3   5      700.72      695.26     13.17 o 
  -4   3   5       17.75       21.51      2.93 o 
  -3   3   5      390.07      438.74      8.91 o 
  -2   3   5    10080.33    10207.01    110.61 o 
  -1   3   5     3220.41     3136.70     38.92 o 
   0   3   5       31.55       30.14      1.96 o 
   1   3   5     1304.06     1367.47     16.92 o 
   2   3   5     1497.64     1442.50     20.19 o 
   3   3   5       22.42       24.61      2.63 o 
   4   3   5     1734.68     1687.51     24.41 o 
   5   3   5      105.99      111.26      5.52 o 
   6   3   5     1658.58     1654.91     25.09 o 
 -10   4   5      114.45      112.53      5.93 o 
  -9   4   5       16.11       24.01      4.34 o 
  -8   4   5      122.82      126.77      6.78 o 
  -7   4   5        1.45        4.39      2.68 o 
  -6   4   5      592.83      583.23     12.82 o 
  -5   4   5       67.00       83.47      4.93 o 
  -4   4   5     1890.05     1841.97     28.57 o 
  -3   4   5      103.52      134.17      5.57 o 
  -2   4   5     2445.94     2399.68     30.52 o 
  -1   4   5      266.82      314.61      6.20 o 
   0   4   5        5.76       10.03      1.63 o 
   1   4   5     1312.02     1329.21     16.57 o 
   2   4   5       99.63      108.45      5.55 o 
   3   4   5      449.59      464.41      9.04 o 
   4   4   5      777.19      744.56     12.56 o 
   5   4   5       97.86      104.32      7.95 o 
   6   4   5      155.62      163.85      8.03 o 
 -10   5   5      395.36      419.57     11.03 o 
  -9   5   5      219.96      242.12     11.99 o 
  -8   5   5        1.56       10.92      3.53 o 
  -7   5   5     2286.50     2283.10     37.32 o 
  -6   5   5      170.80      179.56      7.69 o 
  -5   5   5      286.68      279.20      6.57 o 
  -4   5   5      123.62      131.96      4.73 o 
  -3   5   5      358.88      340.50      8.85 o 
  -2   5   5     1739.23     1705.77     26.00 o 
  -1   5   5     3025.85     2944.94     34.46 o 
   0   5   5      131.43      132.75      7.59 o 
   1   5   5     1024.19     1072.84     15.37 o 
   2   5   5      503.98      518.31     11.32 o 
   3   5   5     2317.36     2337.84     31.75 o 
   4   5   5     2977.61     3070.54     44.87 o 
   5   5   5      529.19      536.26     12.63 o 
   6   5   5       43.72       55.31      6.18 o 
  -9   6   5      494.25      535.51     23.02 o 
  -8   6   5      366.41      328.54     19.65 o 
  -7   6   5     2080.96     2097.90     68.54 o 
  -6   6   5      111.87      108.30      7.46 o 
  -5   6   5      410.28      399.82      8.12 o 
  -4   6   5       19.49       45.07      4.19 o 
  -3   6   5      173.74      187.18      7.12 o 
  -2   6   5       82.30       80.06      4.75 o 
  -1   6   5     9335.30     9382.60    114.36 o 
   0   6   5      234.03      263.15      7.42 o 
   1   6   5      804.14      811.76     24.24 o 
   2   6   5     4903.53     5066.20     68.38 o 
   3   6   5      832.84      810.06     14.48 o 
   4   6   5      300.66      306.38      9.83 o 
   5   6   5        0.81        6.37      3.13 o 
  -9   7   5      625.91      638.64     16.59 o 
  -8   7   5     2175.05     2170.66     39.84 o 
  -7   7   5      416.56      412.30     11.71 o 
  -6   7   5     1026.57      994.28     17.63 o 
  -5   7   5      205.10      199.63      7.09 o 
  -4   7   5      197.91      204.29      7.54 o 
  -3   7   5      744.88      774.87     14.70 o 
  -2   7   5     2144.62     2078.08     32.35 o 
  -1   7   5     2298.01     2315.03     32.06 o 
   0   7   5     1836.37     1797.29     28.63 o 
   1   7   5      558.28      557.47     13.90 o 
   2   7   5       27.74       38.26      5.15 o 
   3   7   5     1696.61     1745.08     28.02 o 
   4   7   5     1007.54      958.68     20.42 o 
   5   7   5      320.70      336.70     16.73 o 
  -8   8   5      226.21      240.35     12.46 o 
  -7   8   5       47.43       51.36      4.03 o 
  -6   8   5        8.86        6.74      2.37 o 
  -5   8   5      959.82      924.85     16.62 o 
  -4   8   5      524.76      531.67     12.71 o 
  -3   8   5      232.96      253.98      8.25 o 
  -2   8   5      352.60      344.99      9.83 o 
  -1   8   5      222.37      237.86      9.59 o 
   0   8   5       32.02       43.67      5.75 o 
   1   8   5     2174.60     2164.73     37.26 o 
   2   8   5      128.92      137.69      8.44 o 
   3   8   5        0.80        4.08      3.45 o 
   4   8   5       11.02        8.07      3.81 o 
  -7   9   5       31.53       30.63      3.32 o 
  -6   9   5      124.37      120.47      5.81 o 
  -5   9   5      480.07      468.80     11.48 o 
  -4   9   5      164.59      168.77      8.41 o 
  -3   9   5        2.00       13.46      3.54 o 
  -2   9   5      199.58      188.07      8.78 o 
  -1   9   5     1056.79     1037.90     24.46 o 
   0   9   5      215.78      233.82     11.71 o 
   1   9   5      211.31      215.17     10.48 o 
   2   9   5      332.41      349.12     12.53 o 
   3   9   5     2177.48     2194.88     34.62 o 
   4   9   5      761.42      752.95     27.75 o 
  -7  10   5      342.27      340.33      9.47 o 
  -6  10   5       42.21       42.79      4.72 o 
  -5  10   5      139.48      146.23      9.72 o 
  -4  10   5     1932.30     1922.86     32.19 o 
  -3  10   5      204.98      186.79      9.86 o 
  -2  10   5      831.36      825.77     26.92 o 
  -1  10   5      642.54      619.92     41.11 o 
   0  10   5     1858.76     2015.29     41.46 o 
   1  10   5       38.63       44.01      6.04 o 
   2  10   5      475.31      533.16     16.06 o 
   3  10   5      562.92      552.05     15.25 o 
  -5  11   5       89.55       92.03      6.86 o 
  -4  11   5       45.78       37.97      6.98 o 
  -3  11   5        6.87        8.20      7.29 o 
  -2  11   5      553.24      538.70     23.91 o 
  -1  11   5      103.35      115.95     17.62 o 
   0  11   5       98.98       95.16      9.28 o 
   1  11   5       33.14       29.97      6.20 o 
  -3  12   5     1734.17     1784.76     64.24 o 
  -2  12   5       96.62       99.40     12.17 o 
  -1  12   5       39.61       44.81     14.18 o 
 -10   0   6      821.46      833.67     17.10 o 
  -8   0   6      159.55      174.92      7.56 o 
  -6   0   6     4242.95     4225.12     82.86 o 
  -4   0   6       38.91       37.63      3.11 o 
  -2   0   6     4198.25     4226.86     76.84 o 
   0   0   6     2634.63     2638.15     42.91 o 
   2   0   6     5475.57     5585.57     66.91 o 
   4   0   6       97.59      117.53     10.52 o 
   6   0   6      483.89      507.00     15.54 o 
 -10   1   6       19.23       23.58      2.58 o 
  -9   1   6     2354.38     2381.93     28.77 o 
  -8   1   6     2697.94     2663.20     34.98 o 
  -7   1   6     3519.20     3489.70     43.63 o 
  -6   1   6      116.45      118.30      5.58 o 
  -5   1   6      514.49      518.52      8.59 o 
  -4   1   6    16117.34    15739.99    185.93 o 
  -3   1   6     5428.12     5217.75     58.45 o 
  -2   1   6      940.72      935.15     12.53 o 
  -1   1   6     1942.24     1907.47     23.12 o 
   0   1   6     7513.20     7545.84     82.44 o 
   1   1   6     3646.31     3532.27     40.54 o 
   2   1   6     4103.33     4126.04     41.23 o 
   3   1   6     1269.38     1275.97     18.06 o 
   4   1   6     3060.31     3021.64     37.68 o 
   5   1   6     4070.70     3987.39     48.60 o 
   6   1   6        9.97       17.73      3.88 o 
 -10   2   6      123.36      124.22      5.42 o 
  -9   2   6       73.69       94.57      6.60 o 
  -8   2   6      283.86      255.96      7.64 o 
  -7   2   6     3803.58     3756.36     50.96 o 
  -6   2   6       14.03       15.43      2.76 o 
  -5   2   6      102.89      124.72      7.18 o 
  -4   2   6     1132.28     1084.16     16.20 o 
  -3   2   6     3728.87     3706.79     42.52 o 
  -2   2   6      362.57      349.47      6.47 o 
  -1   2   6     6997.17     6961.01     92.69 o 
   0   2   6       53.49       56.96      4.01 o 
   1   2   6       25.10       72.95      4.26 o 
   2   2   6       80.27       92.79      6.16 o 
   3   2   6      233.57      226.25      6.19 o 
   4   2   6      578.82      572.42     11.11 o 
   5   2   6      622.13      697.27     15.10 o 
   6   2   6       37.39       39.00      4.48 o 
 -10   3   6       17.23       18.63      4.36 o 
  -9   3   6     1146.77     1155.61     20.88 o 
  -8   3   6     2059.13     2080.12     31.58 o 
  -7   3   6     4232.21     4175.23     56.72 o 
  -6   3   6      165.25      181.86      6.63 o 
  -5   3   6     2481.77     2308.40     40.49 o 
  -4   3   6    12615.43    12331.84    147.20 o 
  -3   3   6    17022.23    16851.02    170.73 o 
  -2   3   6      268.99      285.99      8.92 o 
  -1   3   6     3087.05     3070.10     38.80 o 
   0   3   6     2898.90     2854.13     32.50 o 
   1   3   6     5142.43     5246.02     63.20 o 
   2   3   6      948.47     1001.16     26.53 o 
   3   3   6        2.68        6.31      2.71 o 
   4   3   6      338.40      325.15      9.23 o 
   5   3   6     1196.04     1183.93     19.99 o 
 -10   4   6      732.26      765.73     18.70 o 
  -9   4   6      180.36      176.89      8.45 o 
  -8   4   6       18.98       42.96      4.80 o 
  -7   4   6        1.84        7.95      3.26 o 
  -6   4   6    10105.25    10052.57    140.02 o 
  -5   4   6      376.40      377.20     11.46 o 
  -4   4   6      320.27      317.81      6.83 o 
  -3   4   6     1770.66     1730.92     23.07 o 
  -2   4   6      950.20      957.50     14.64 o 
  -1   4   6     4859.45     4848.16     57.90 o 
   0   4   6      486.38      455.09      8.07 o 
   1   4   6      375.34      391.07     11.51 o 
   2   4   6     3847.63     3813.64     52.92 o 
   3   4   6       12.73       16.26      3.31 o 
   4   4   6      635.43      640.12     14.42 o 
   5   4   6      302.90      327.58     10.92 o 
 -10   5   6        4.49        2.38      7.01 o 
  -9   5   6     2332.00     2312.98     48.76 o 
  -8   5   6     7183.62     7271.55    119.30 o 
  -7   5   6      356.10      407.68     13.40 o 
  -6   5   6     1650.05     1560.68     31.26 o 
  -5   5   6       11.16        8.20      2.10 o 
  -4   5   6    10237.07    10144.87    110.99 o 
  -3   5   6     1095.19     1042.03     15.62 o 
  -2   5   6      375.54      361.12     13.97 o 
  -1   5   6      130.73      135.83      8.53 o 
   0   5   6     4969.96     5130.16     60.17 o 
   1   5   6      644.14      631.56     17.39 o 
   2   5   6     2342.03     2386.30     35.58 o 
   3   5   6       18.56       26.35      3.77 o 
   4   5   6     5342.85     5360.04     74.25 o 
   5   5   6     1294.96     1286.31     23.50 o 
  -9   6   6      233.68      257.65     20.46 o 
  -8   6   6      279.43      282.48     35.25 o 
  -7   6   6     1318.98     1309.07     60.80 o 
  -6   6   6       77.13       82.61      5.79 o 
  -5   6   6     1218.93     1216.91     19.41 o 
  -4   6   6      817.58      813.56     14.40 o 
  -3   6   6      110.06      128.40      8.06 o 
  -2   6   6      725.58      692.74     14.07 o 
  -1   6   6     3857.16     3895.03     56.58 o 
   0   6   6        4.22        5.94      3.02 o 
   1   6   6     3146.71     3271.58     51.83 o 
   2   6   6      155.27      164.16      8.74 o 
   3   6   6      974.68      987.40     18.86 o 
   4   6   6      483.77      474.60     13.27 o 
   5   6   6        5.25       23.29      4.68 o 
  -9   7   6      595.02      601.41     25.88 o 
  -8   7   6       33.62       47.80      9.25 o 
  -7   7   6      109.03      111.86      6.22 o 
  -6   7   6      145.09      149.48      7.19 o 
  -5   7   6     1556.89     1552.20     24.20 o 
  -4   7   6     3124.23     3096.64     45.05 o 
  -3   7   6    10371.73     9939.94    134.78 o 
  -2   7   6      351.73      340.70      9.60 o 
  -1   7   6      985.27     1009.18     19.20 o 
   0   7   6      487.09      472.21     14.62 o 
   1   7   6     5629.53     5516.04     95.23 o 
   2   7   6      971.87      951.20     22.13 o 
   3   7   6       10.92       17.26      4.24 o 
   4   7   6        3.27        9.17      5.55 o 
  -8   8   6        4.03        8.50      4.62 o 
  -7   8   6        9.09       13.84      4.26 o 
  -6   8   6     3625.67     3629.78     48.17 o 
  -5   8   6      302.77      275.27      9.71 o 
  -4   8   6      355.05      328.28      9.47 o 
  -3   8   6      274.25      285.39      9.08 o 
  -2   8   6     5038.50     5045.61     72.47 o 
  -1   8   6      211.13      191.40     12.88 o 
   0   8   6     2955.30     2977.99     55.53 o 
   1   8   6       37.93       36.85      5.21 o 
   2   8   6     1486.24     1457.12     28.72 o 
   3   8   6      113.63      128.42      7.65 o 
  -7   9   6       70.36       67.67      5.29 o 
  -6   9   6      642.32      653.20     12.93 o 
  -5   9   6      369.90      369.56     10.17 o 
  -4   9   6     3235.52     3188.21     48.17 o 
  -3   9   6      461.88      452.54     12.12 o 
  -2   9   6       60.13       62.33      8.73 o 
  -1   9   6       44.72       46.59      8.29 o 
   0   9   6     2250.76     2151.46     54.30 o 
   1   9   6      111.85      109.51      8.23 o 
   2   9   6      191.90      195.26     10.97 o 
   3   9   6      437.85      431.30     14.04 o 
  -6  10   6       79.88       70.12      5.31 o 
  -5  10   6     3652.20     3614.44     54.38 o 
  -4  10   6      734.21      725.08     21.05 o 
  -3  10   6      280.88      296.03     18.03 o 
  -2  10   6      286.71      283.91     34.64 o 
  -1  10   6     2361.18     2253.18     57.05 o 
   0  10   6       16.61       19.17      7.96 o 
   1  10   6     1981.89     2062.39     38.23 o 
   2  10   6      124.62      139.23      9.92 o 
  -5  11   6     1295.39     1279.15     24.74 o 
  -4  11   6       71.58       78.86     10.01 o 
  -3  11   6     1231.89     1250.76     51.47 o 
  -2  11   6      365.13      347.51     19.58 o 
  -1  11   6      882.90      854.10     30.37 o 
   0  11   6      120.92      138.99     21.88 o 
  -9   0   7     2174.24     2180.60     41.44 o 
  -7   0   7       53.74       81.81     10.40 o 
  -5   0   7      420.93      422.89     10.17 o 
  -3   0   7      702.18      734.07     16.04 o 
  -1   0   7      908.79      849.04     20.59 o 
   1   0   7     3780.09     3687.37     79.89 o 
   3   0   7     1008.92     1012.57     34.02 o 
   5   0   7       51.14       57.50      9.83 o 
 -10   1   7       45.22       55.22      3.81 o 
  -9   1   7      158.68      146.32      8.65 o 
  -8   1   7      224.87      224.69      6.94 o 
  -7   1   7     1269.57     1258.62     21.83 o 
  -6   1   7     4843.55     4670.50     58.19 o 
  -5   1   7     2324.67     2178.68     26.15 o 
  -4   1   7     2236.93     2121.28     26.02 o 
  -3   1   7     1144.54     1156.17     15.92 o 
  -2   1   7        0.69       12.54      2.22 o 
  -1   1   7     4898.29     4713.56     50.92 o 
   0   1   7     2898.12     2807.34     39.70 o 
   1   1   7     3015.61     3021.08     38.88 o 
   2   1   7      307.78      316.62     10.84 o 
   3   1   7     2327.41     2232.18     39.73 o 
   4   1   7      395.95      420.31     14.17 o 
   5   1   7     1553.06     1548.74     29.57 o 
 -10   2   7        5.10        8.68      3.54 o 
  -9   2   7        8.62       10.55      3.48 o 
  -8   2   7      147.49      175.13      7.09 o 
  -7   2   7     1032.61      993.61     18.95 o 
  -6   2   7      722.39      695.67     14.48 o 
  -5   2   7      818.79      802.48     13.16 o 
  -4   2   7      452.64      461.85      8.08 o 
  -3   2   7       20.22       25.24      2.39 o 
  -2   2   7      381.74      396.47      7.23 o 
  -1   2   7        3.52        5.46      1.86 o 
   0   2   7      548.51      529.83     10.37 o 
   1   2   7      192.84      190.37      7.19 o 
   2   2   7     3196.99     3199.22     41.83 o 
   3   2   7        0.99        5.84      3.34 o 
   4   2   7     1196.90     1229.37     22.89 o 
   5   2   7       20.47       23.17      4.25 o 
 -10   3   7      815.03      910.84     20.07 o 
  -9   3   7      140.16      157.52      8.18 o 
  -8   3   7      538.63      526.07     12.19 o 
  -7   3   7      282.57      324.09      9.95 o 
  -6   3   7     1011.91     1022.66     19.73 o 
  -5   3   7       28.75       35.37      3.12 o 
  -4   3   7       58.64       77.59      3.33 o 
  -3   3   7      951.55      967.75     13.53 o 
  -2   3   7        7.71       27.58      2.65 o 
  -1   3   7     1436.49     1376.46     21.20 o 
   0   3   7     5227.24     5389.75     94.37 o 
   1   3   7     1896.75     1957.25     28.16 o 
   2   3   7        8.67       24.09      3.95 o 
   3   3   7     1661.23     1666.75     27.83 o 
   4   3   7     3007.82     2969.70     44.98 o 
   5   3   7     3314.82     3337.45     46.56 o 
 -10   4   7     1306.29     1384.46     27.55 o 
  -9   4   7     1612.69     1679.71     30.44 o 
  -8   4   7      320.49      322.10     10.64 o 
  -7   4   7       21.38       34.00      8.95 o 
  -6   4   7      524.51      543.49     14.84 o 
  -5   4   7       94.91       89.86      4.37 o 
  -4   4   7      187.14      189.43      6.42 o 
  -3   4   7       62.20       85.26      3.92 o 
  -2   4   7        0.82        4.68      2.57 o 
  -1   4   7       98.12      102.09      5.78 o 
   0   4   7      513.20      535.93     16.71 o 
   1   4   7      910.88      882.25     15.77 o 
   2   4   7     1762.75     1758.98     28.20 o 
   3   4   7     3719.91     3682.73     53.34 o 
   4   4   7      315.09      320.37     11.13 o 
  -9   5   7       65.37       79.94     10.89 o 
  -8   5   7      287.84      300.87     12.98 o 
  -7   5   7      687.82      672.95     18.06 o 
  -6   5   7     1343.23     1333.06     28.17 o 
  -5   5   7     2417.61     2326.27     35.06 o 
  -4   5   7      362.74      380.70      7.74 o 
  -3   5   7     1374.10     1323.45     21.93 o 
  -2   5   7      269.84      276.75      8.78 o 
  -1   5   7      588.47      572.85     17.69 o 
   0   5   7      864.31      845.67     20.79 o 
   1   5   7     2901.39     2927.49     47.40 o 
   2   5   7        1.67        4.03      3.91 o 
   3   5   7      889.19      908.66     18.35 o 
   4   5   7       12.70       13.04      4.67 o 
  -9   6   7       98.89      109.95     12.55 o 
  -8   6   7      536.56      558.12     23.36 o 
  -7   6   7      851.54      839.07     28.63 o 
  -6   6   7      227.96      224.28      8.54 o 
  -5   6   7        4.95       10.67      2.09 o 
  -4   6   7      149.58      160.73      6.13 o 
  -3   6   7     2073.84     2033.22     31.89 o 
  -2   6   7     3190.35     3188.16     47.57 o 
  -1   6   7     1016.18      993.49     21.01 o 
   0   6   7       10.25       16.07      4.25 o 
   1   6   7        0.00        1.65      3.74 o 
   2   6   7      533.12      532.36     15.02 o 
   3   6   7     1023.02      999.82     22.24 o 
   4   6   7        4.78        2.24      4.37 o 
  -8   7   7      465.23      438.46     15.15 o 
  -7   7   7        0.88        8.46      3.19 o 
  -6   7   7        6.92       13.03      2.65 o 
  -5   7   7      168.41      159.25      8.45 o 
  -4   7   7      239.96      240.70      7.81 o 
  -3   7   7      115.81      140.63      7.16 o 
  -2   7   7      654.39      669.51     14.83 o 
  -1   7   7      161.41      157.43      9.59 o 
   0   7   7     6247.80     6049.49    128.79 o 
   1   7   7      251.74      274.39     13.64 o 
   2   7   7      682.27      723.09     22.61 o 
   3   7   7       10.62       10.47      4.89 o 
  -8   8   7      119.68      108.34      7.18 o 
  -7   8   7       51.20       57.59      5.96 o 
  -6   8   7      325.99      343.58      9.43 o 
  -5   8   7      483.04      472.03     11.15 o 
  -4   8   7      158.98      160.69      7.52 o 
  -3   8   7     2520.59     2505.67     44.45 o 
  -2   8   7      175.58      186.69      9.99 o 
  -1   8   7      167.34      144.86     12.02 o 
   0   8   7      410.80      423.56     19.48 o 
   1   8   7     1068.43     1035.74     27.06 o 
   2   8   7      921.58      953.25     22.35 o 
  -7   9   7     1136.96     1174.04     22.11 o 
  -6   9   7       59.63       60.32      4.48 o 
  -5   9   7     2227.88     2263.56     35.89 o 
  -4   9   7      235.75      241.50      9.12 o 
  -3   9   7      254.55      251.69      9.94 o 
  -2   9   7       12.64       11.39      6.44 o 
  -1   9   7       18.42       18.44      7.27 o 
   0   9   7      223.06      200.34     15.75 o 
   1   9   7      952.48      930.75     31.06 o 
  -5  10   7       34.85       32.62      4.73 o 
  -4  10   7        5.41       10.30      4.11 o 
  -3  10   7      397.24      380.48     18.19 o 
  -2  10   7     1255.48     1192.36     35.82 o 
  -1  10   7       36.38       51.82      9.73 o 
   0  10   7      437.16      423.39     21.62 o 
 -10   0   8     1022.35     1046.14     22.34 o 
  -8   0   8       92.27      109.99      5.24 o 
  -6   0   8     5921.79     5912.28     94.42 o 
  -4   0   8     8434.51     8323.82    131.51 o 
  -2   0   8     5193.63     5161.85     84.96 o 
   0   0   8      888.81      868.55     24.93 o 
   2   0   8     1630.43     1539.54     40.63 o 
   4   0   8       80.65       68.43     10.69 o 
 -10   1   8      540.38      564.52     11.44 o 
  -9   1   8      352.44      364.66      9.34 o 
  -8   1   8     2116.59     2064.64     28.63 o 
  -7   1   8     2556.08     2436.06     32.85 o 
  -6   1   8     3180.58     3091.71     36.78 o 
  -5   1   8      232.48      239.44      5.84 o 
  -4   1   8      596.30      579.64     10.05 o 
  -3   1   8     9930.16     9580.11    101.57 o 
  -2   1   8     3642.18     3594.44     41.03 o 
  -1   1   8     3275.62     3219.81     59.44 o 
   0   1   8     3025.78     2919.04     41.78 o 
   1   1   8     1954.99     1920.61     38.74 o 
   2   1   8      905.62      929.33     20.59 o 
   3   1   8      883.99      872.53     22.43 o 
   4   1   8       21.89       34.95      5.79 o 
 -10   2   8      652.79      658.29     16.30 o 
  -9   2   8     3778.62     3737.89     58.20 o 
  -8   2   8        0.52        4.27      3.21 o 
  -7   2   8       30.58       37.47      3.02 o 
  -6   2   8        0.26        5.10      2.22 o 
  -5   2   8     4195.76     4240.59     49.40 o 
  -4   2   8       30.56       30.77      2.73 o 
  -3   2   8     1673.56     1647.57     22.13 o 
  -2   2   8       29.73       40.76      3.39 o 
  -1   2   8       83.09      113.52      6.58 o 
   0   2   8       68.56       73.69      5.03 o 
   1   2   8       65.36       61.10      4.95 o 
   2   2   8      283.68      294.20     10.06 o 
   3   2   8     1695.97     1633.68     32.12 o 
   4   2   8       96.71       97.03      8.40 o 
 -10   3   8      605.21      627.88     16.09 o 
  -9   3   8       31.14       38.25      5.11 o 
  -8   3   8     2163.66     2196.77     37.27 o 
  -7   3   8     2018.91     2026.75     34.57 o 
  -6   3   8      210.10      218.23      6.53 o 
  -5   3   8      248.31      240.51      9.66 o 
  -4   3   8      138.90      150.92      9.03 o 
  -3   3   8      608.45      611.35     10.91 o 
  -2   3   8      620.54      623.17     13.21 o 
  -1   3   8     2157.86     2142.52     33.37 o 
   0   3   8     1640.26     1669.59     26.87 o 
   1   3   8     1856.44     1853.25     36.05 o 
   2   3   8     1629.97     1595.87     27.25 o 
   3   3   8     1653.11     1632.81     32.26 o 
   4   3   8      135.37      150.54      9.99 o 
  -9   4   8        5.69        8.13      4.42 o 
  -8   4   8       13.99       25.71      5.11 o 
  -7   4   8      853.20      873.96     21.16 o 
  -6   4   8     2831.89     2846.01     41.72 o 
  -5   4   8      908.94      895.98     13.81 o 
  -4   4   8     1568.20     1613.82     23.52 o 
  -3   4   8      821.21      838.87     14.64 o 
  -2   4   8     4211.39     4180.67     55.41 o 
  -1   4   8      698.03      704.91     16.19 o 
   0   4   8     3694.91     3711.83     64.38 o 
   1   4   8       63.69       63.16      7.40 o 
   2   4   8        2.63       28.82      5.31 o 
   3   4   8      577.40      580.33     16.78 o 
  -9   5   8       93.82      102.19     16.81 o 
  -8   5   8     1174.91     1142.47     35.45 o 
  -7   5   8     1993.65     1966.55     41.72 o 
  -6   5   8      573.28      552.42     14.17 o 
  -5   5   8      785.82      788.58     15.27 o 
  -4   5   8     2039.27     2038.57     28.96 o 
  -3   5   8     3630.67     3606.74     48.47 o 
  -2   5   8     6370.87     6367.43     89.38 o 
  -1   5   8      209.28      207.05     10.83 o 
   0   5   8      821.85      810.85     18.37 o 
   1   5   8      493.45      510.12     19.49 o 
   2   5   8      943.26      935.27     25.23 o 
   3   5   8        2.91        1.51      5.66 o 
  -9   6   8      991.88     1077.25     47.62 o 
  -8   6   8       50.52       61.93     10.02 o 
  -7   6   8       39.76       44.98      4.62 o 
  -6   6   8       28.15       30.19      3.55 o 
  -5   6   8     5677.52     5688.62    110.83 o 
  -4   6   8      704.76      707.28     13.36 o 
  -3   6   8       49.35       44.33      4.48 o 
  -2   6   8      594.68      579.31     13.80 o 
  -1   6   8     2518.35     2453.98     47.06 o 
   0   6   8      564.75      537.42     33.43 o 
   1   6   8     1473.06     1393.03     32.67 o 
   2   6   8      984.82      969.22     27.19 o 
  -8   7   8     1497.98     1512.86     36.81 o 
  -7   7   8     3648.65     3583.22     52.98 o 
  -6   7   8      248.96      257.22      8.48 o 
  -5   7   8      362.19      380.95      8.94 o 
  -4   7   8       53.78       59.00      4.65 o 
  -3   7   8      942.74      930.59     18.99 o 
  -2   7   8      108.38      108.60      8.39 o 
  -1   7   8       12.12       12.97      5.20 o 
   0   7   8     1121.55     1112.05     33.95 o 
   1   7   8     2299.47     2311.95     48.36 o 
   2   7   8       17.03       18.74      6.93 o 
  -7   8   8      530.97      533.35     14.12 o 
  -6   8   8      438.26      450.26     19.67 o 
  -5   8   8      485.94      484.97     11.13 o 
  -4   8   8     2814.48     2805.12     43.49 o 
  -3   8   8      152.31      158.13      8.89 o 
  -2   8   8     1207.88     1197.18     37.16 o 
  -1   8   8        1.16       10.59     12.35 o 
   0   8   8      313.75      296.05     38.49 o 
   1   8   8      334.00      341.66     17.63 o 
  -6   9   8      116.92      133.72      8.88 o 
  -5   9   8      624.45      610.67     13.45 o 
  -4   9   8     2156.37     2158.63     35.86 o 
  -3   9   8      355.40      360.80     14.33 o 
  -2   9   8     5610.68     5372.89    117.13 o 
  -1   9   8      456.18      470.12     21.77 o 
   0   9   8      394.43      347.49     44.16 o 
  -3  10   8      284.90      272.59     17.29 o 
  -9   0   9      707.60      753.69     16.92 o 
  -7   0   9      344.39      366.20     10.73 o 
  -5   0   9      554.49      528.84     20.32 o 
  -3   0   9      744.72      774.45     16.90 o 
  -1   0   9     1244.33     1218.82     33.50 o 
   1   0   9      542.75      576.54     22.08 o 
   3   0   9      803.53      819.92     30.80 o 
 -10   1   9        1.27        4.87      2.36 o 
  -9   1   9      143.17      146.26      5.95 o 
  -8   1   9       29.97       39.81      2.93 o 
  -7   1   9      274.91      265.46      6.47 o 
  -6   1   9      534.40      513.80      9.56 o 
  -5   1   9      135.04      150.82      5.99 o 
  -4   1   9      303.23      303.45      7.13 o 
  -3   1   9     2424.26     2398.49     29.46 o 
  -2   1   9      135.87      129.29      7.33 o 
  -1   1   9      485.00      495.62     13.06 o 
   0   1   9     1139.03     1160.80     32.67 o 
   1   1   9     1629.97     1640.82     30.83 o 
   2   1   9     3555.45     3473.31     82.64 o 
   3   1   9      123.77      140.44     14.73 o 
  -9   2   9       10.87       15.16      2.80 o 
  -8   2   9     1109.90     1134.33     18.47 o 
  -7   2   9      675.04      682.38     15.99 o 
  -6   2   9     2447.21     2520.62     31.69 o 
  -5   2   9      983.24      911.31     14.33 o 
  -4   2   9       24.88       29.46      3.20 o 
  -3   2   9      107.55      109.68      5.87 o 
  -2   2   9      938.29      994.80     20.57 o 
  -1   2   9      209.80      202.27      8.80 o 
   0   2   9      534.37      569.60     13.28 o 
   1   2   9      116.23      112.88      8.07 o 
   2   2   9      253.74      270.13     13.80 o 
   3   2   9       42.47       48.72      7.01 o 
  -9   3   9      753.21      759.31     18.26 o 
  -8   3   9      367.47      372.64      8.98 o 
  -7   3   9        1.46        6.41      2.60 o 
  -6   3   9      344.03      342.89      8.17 o 
  -5   3   9      344.39      350.99      8.07 o 
  -4   3   9     1366.80     1295.60     21.24 o 
  -3   3   9     3725.32     3641.57     50.01 o 
  -2   3   9      504.80      529.32     12.07 o 
  -1   3   9      159.62      155.57      8.30 o 
   0   3   9      623.68      619.15     14.15 o 
   1   3   9      549.13      565.70     15.69 o 
   2   3   9     1693.51     1638.08     28.71 o 
  -9   4   9       18.40       19.11      6.49 o 
  -8   4   9        4.26       15.05      4.95 o 
  -7   4   9       69.93       72.32      4.85 o 
  -6   4   9      572.16      568.05     11.05 o 
  -5   4   9       11.51       14.35      3.66 o 
  -4   4   9      430.46      463.88     11.88 o 
  -3   4   9      147.39      160.58      6.52 o 
  -2   4   9       26.79       37.62      6.31 o 
  -1   4   9     5447.54     5487.37     83.94 o 
   0   4   9       39.57       51.29      5.28 o 
   1   4   9       60.97       63.03      8.10 o 
   2   4   9      202.01      207.46     13.75 o 
  -8   5   9      153.94      157.88      9.12 o 
  -7   5   9      330.59      310.38      9.49 o 
  -6   5   9        0.59        7.12      3.01 o 
  -5   5   9      397.81      406.93     10.96 o 
  -4   5   9      125.52      125.09      9.45 o 
  -3   5   9      873.07      866.69     16.09 o 
  -2   5   9      302.66      323.68     11.19 o 
  -1   5   9        5.98        4.25      4.10 o 
   0   5   9      807.32      763.10     33.59 o 
   1   5   9     4190.05     4156.63     77.61 o 
   2   5   9     1329.23     1289.56     27.79 o 
  -8   6   9       40.15       40.71      5.38 o 
  -7   6   9     1157.53     1181.92     21.00 o 
  -6   6   9     2124.14     2107.78     34.18 o 
  -5   6   9       30.35       42.80      5.48 o 
  -4   6   9        3.74        4.54      2.83 o 
  -3   6   9      115.21      120.07      6.83 o 
  -2   6   9      667.51      669.63     17.84 o 
  -1   6   9       19.02       31.76      6.00 o 
   0   6   9      246.52      278.57     25.52 o 
   1   6   9       12.45        9.66      6.20 o 
  -7   7   9       11.11       17.29      3.60 o 
  -6   7   9        7.81       14.70      5.40 o 
  -5   7   9     1791.61     1817.41     31.57 o 
  -4   7   9     2198.54     2167.44     32.49 o 
  -3   7   9       62.75       65.90      7.85 o 
  -2   7   9      212.70      209.02     11.83 o 
  -1   7   9      997.73      955.43     30.93 o 
   0   7   9       37.41       36.03      9.11 o 
  -6   8   9      397.57      389.53     13.31 o 
  -5   8   9      938.04      946.42     17.36 o 
  -4   8   9      997.46      989.95     20.10 o 
  -3   8   9      727.63      731.65     20.46 o 
  -2   8   9        5.12        9.96      8.10 o 
  -1   8   9     1996.67     1923.49     51.32 o 
  -8   0  10    13259.00    13561.10    212.74 o 
  -6   0  10      999.58      989.19     22.46 o 
  -4   0  10     2183.58     2309.59     39.68 o 
  -2   0  10     4006.63     3947.02     89.57 o 
   0   0  10     4101.55     4200.64    130.70 o 
  -9   1  10      152.37      173.57      5.90 o 
  -8   1  10       12.62       24.70      3.20 o 
  -7   1  10      454.29      469.81      9.67 o 
  -6   1  10     1345.12     1368.40     20.00 o 
  -5   1  10      291.71      300.42      7.53 o 
  -4   1  10      421.09      425.99     11.20 o 
  -3   1  10       58.59       62.58      8.24 o 
  -2   1  10      678.24      672.61     16.64 o 
  -1   1  10       86.03       81.83      9.88 o 
   0   1  10      741.27      742.71     21.49 o 
   1   1  10      252.32      254.57     18.19 o 
  -9   2  10     2224.30     2223.15     28.98 o 
  -8   2  10        5.92       15.19      5.34 o 
  -7   2  10      208.05      232.69      7.25 o 
  -6   2  10      222.72      217.10      6.80 o 
  -5   2  10     2993.63     3034.68     40.54 o 
  -4   2  10      311.31      318.68      9.44 o 
  -3   2  10     7415.93     7243.52    109.69 o 
  -2   2  10        1.74        8.42      4.67 o 
  -1   2  10     2264.30     2127.67     52.19 o 
   0   2  10        4.49        4.59      5.38 o 
   1   2  10     1107.95     1113.88     36.26 o 
  -8   3  10      670.70      692.78     13.50 o 
  -7   3  10       95.49       93.36      5.61 o 
  -6   3  10     1974.86     1963.76     29.99 o 
  -5   3  10      242.80      240.85     12.17 o 
  -4   3  10       16.80       19.28      3.86 o 
  -3   3  10      343.77      359.67     12.20 o 
  -2   3  10     1119.89     1180.25     38.72 o 
  -1   3  10      910.76      887.08     23.60 o 
   0   3  10     1359.64     1331.44     27.02 o 
   1   3  10        1.72        8.84      5.92 o 
  -8   4  10     3997.87     4017.82     54.29 o 
  -7   4  10      560.57      578.97     13.04 o 
  -6   4  10      244.18      239.15      8.89 o 
  -5   4  10        0.45        7.33      3.97 o 
  -4   4  10     4047.18     4010.21     60.60 o 
  -3   4  10        0.75        2.44      4.83 o 
  -2   4  10       11.31       19.57      4.57 o 
  -1   4  10      710.08      704.04     20.43 o 
   0   4  10     1867.74     1841.67     51.03 o 
  -8   5  10       28.23       41.17      5.05 o 
  -7   5  10      466.50      473.03     11.87 o 
  -6   5  10     1223.66     1250.21     23.19 o 
  -5   5  10      660.35      669.68     15.71 o 
  -4   5  10      269.29      262.23     10.20 o 
  -3   5  10     1377.62     1377.68     41.59 o 
  -2   5  10      354.45      367.36     12.62 o 
  -1   5  10      158.33      151.17      9.28 o 
   0   5  10        0.97        5.27      7.14 o 
  -7   6  10      363.46      378.48     20.15 o 
  -6   6  10     1762.85     1761.86     30.82 o 
  -5   6  10      707.31      736.46     22.83 o 
  -4   6  10     1686.89     1708.96     39.32 o 
  -3   6  10     1412.71     1372.96     27.34 o 
  -2   6  10        5.08       11.40      4.93 o 
  -1   6  10      552.53      573.39     29.33 o 
  -5   7  10      220.04      240.21     11.06 o 
  -4   7  10     1240.24     1247.84     35.69 o 
  -3   7  10      794.52      716.12     18.43 o 
  -2   7  10      908.59      938.04     22.28 o 
  -7   0  11        2.49       10.07      6.14 o 
  -5   0  11     6761.74     6767.47    146.62 o 
  -3   0  11     1453.87     1393.07     39.69 o 
  -1   0  11     1214.11     1267.69     53.10 o 
  -8   1  11       80.35      104.31      5.51 o 
  -7   1  11      265.61      277.51      8.29 o 
  -6   1  11        2.92        9.73      3.02 o 
  -5   1  11       72.29       79.96      6.86 o 
  -4   1  11      326.27      325.52     12.04 o 
  -3   1  11        9.22       10.18      4.44 o 
  -2   1  11     1381.97     1341.85     38.12 o 
  -1   1  11      427.44      418.08     20.05 o 
  -8   2  11      101.36      103.30      5.50 o 
  -7   2  11      105.15      121.49      6.69 o 
  -6   2  11      899.44      919.65     17.79 o 
  -5   2  11      189.63      176.68      8.29 o 
  -4   2  11      436.60      431.97     20.85 o 
  -3   2  11      638.54      618.19     19.35 o 
  -2   2  11     2192.75     2206.04     69.32 o 
  -1   2  11      568.47      605.06     24.50 o 
  -7   3  11       22.16       22.08      3.95 o 
  -6   3  11       31.09       32.02      4.68 o 
  -5   3  11       48.41       54.53      5.85 o 
  -4   3  11      204.06      217.09     12.45 o 
  -3   3  11      364.55      385.07     16.09 o 
  -2   3  11     1233.63     1219.35     30.37 o 
  -1   3  11       25.61       34.76      8.58 o 
  -7   4  11      320.61      320.98     11.49 o 
  -6   4  11      526.37      544.19     14.23 o 
  -5   4  11     4963.36     5028.06     74.93 o 
  -4   4  11      289.84      317.53     19.68 o 
  -3   4  11      173.47      194.63     20.47 o 
  -2   4  11        5.28       14.66      5.89 o 
  -6   5  11      396.91      394.69     12.33 o 
  -5   5  11      764.38      777.94     21.48 o 
  -4   5  11      156.50      154.29     11.36 o 
  -3   5  11       34.43       32.92      7.15 o 
  -6   0  12      400.62      428.25     20.35 o 
  -4   0  12     3932.67     4060.32     94.85 o 
  -5   1  12      414.78      429.40     14.78 o 
  -4   1  12       12.37        7.46      7.20 o 
  -5   2  12        2.85        7.21      4.56 o 
                                                 
